# Supplementary material for: Evolution of synchronous female bilateral breast cancers and response to treatment
Source: Nat Med. 2023 Mar 6;29(3):646–55. doi: 10.1038/s41591-023-02216-8 (PMC10033420; doi:10.1038/s41591-023-02216-8)
Supplement: Supplementary file 4 — Raw counts for RNA-seq data per sample and per patient in the cohort of the six patients and 20 samples with next-generation sequencing data [file 41591_2023_2216_MOESM4_ESM.csv]

	PT1_L	PT1_R	PT2_L	PT2_R	PT3_L	PT3_R	PT4_L	PT4_R	PT5_L	PT5_R	PT6A_L	PT6A_R	PT6B_L	PT6B_R	RD1_L	RD3_L	RD3_R	RD4_R	RD5_R	RD6B_R
A1BG	283	125	283	198	599	467	1357	573	381	168	363	398	571	459	295	506	583	724	275	481
A1BG-AS1	398	207	687	358	687	812	1298	741	402	390	528	959	541	616	258	798	956	730	420	483
A1CF	0	0	0	0	0	0	0	0	0	0	0	0	1	0	0	0	0	1	0	0
A2M	133278	40053	14369	20659	68081	25403	36527	26122	231823	13377	43728	36389	55158	104114	232445	135642	67599	106990	54655	149043
A2M-AS1	77	278	795	192	221	255	36	203	42	85	43	147	122	239	160	305	356	351	125	275
A2ML1	3603	16232	1050	17837	6	5	65	10	2	78	22	2	13	68	4021	127	23	27	98	32
A2MP1	23	20	29	29	17	7	14	21	290	1	8	9	14	27	8	33	14	48	15	40
A3GALT2	2	4	3	1	0	2	2	7	2	6	0	5	2	0	2	5	9	3	6	0
A4GALT	775	449	535	1480	617	514	428	653	231	144	891	502	446	1214	917	1805	1264	2040	930	1863
A4GNT	0	1	0	0	0	1	2	0	0	0	0	2	0	3	0	1	0	0	0	1
AA06	0	0	0	1	0	0	0	0	0	0	0	0	0	0	0	0	0	0	0	0
AAAS	3183	2672	3013	2159	3090	5043	2871	3524	898	2266	2148	4095	2554	3297	2921	3913	4895	3970	2059	2509
AACS	4045	3321	4449	3249	3205	3441	3455	1997	2960	2874	3751	2729	3817	2587	3955	3670	1870	2454	1887	1626
AACSP1	132	149	146	60	0	3	30	0	2	1	14	12	40	3	123	3	15	1	0	6
AADAC	14	5	0	4	18	0	3	11	2	1	2	1	3	14	84	114	7	3	52	27
AADACL2	0	0	0	1	0	2	0	0	2	0	0	3	0	0	0	5	0	0	0	2
AADACL2-AS1	0	1	0	3	9	2	0	0	0	0	2	4	1	4	29	7	0	0	0	8
AADACL3	0	6	173	2	0	0	0	2	1	0	0	0	0	0	0	0	0	2	3	0
AADACL4	0	0	0	0	1	0	0	1	0	0	0	0	0	2	0	0	0	2	1	6
AADACP1	4	11	2	0	33	2	0	3	5	1	1	5	4	10	12	17	3	9	4	48
AADAT	461	561	100	1557	321	504	228	654	181	92	709	621	1145	1010	348	490	625	727	217	555
AAED1	1851	516	1606	736	655	661	842	596	307	175	438	532	451	780	1425	1350	953	1121	403	1042
AAGAB	4424	3357	9885	4316	3715	10277	10297	8019	1221	4561	10415	10423	10952	4572	3606	4687	5738	4457	3162	2990
AAK1	2758	4308	5672	6948	3344	2814	3214	6757	1345	2437	3257	5015	3088	6258	2822	6828	4347	5058	3312	5509
AAMDC	1722	1731	1099	440	1635	2310	686	1249	1339	383	1035	976	1198	903	926	1680	2329	1413	545	1215
AAMP	8768	14735	21143	12392	7700	8388	12852	9568	7525	3666	9333	7916	12398	7453	7114	10129	7403	7983	4369	6634
AANAT	4	7	7	2	4	2	20	0	5	1	3	6	5	10	10	3	6	0	1	2
AAR2	3383	5871	3382	3942	2979	5825	4782	3936	1911	1931	4069	3392	5096	3388	2288	3811	3978	3523	2154	3111
AARD	8552	604	3141	511	397	4515	1733	14799	1906	514	2514	42674	2695	8256	7681	809	3132	4403	309	2824
AARS	13626	9918	16179	12173	6690	13368	6936	8165	7333	5600	19659	7587	19596	7561	11383	10208	7172	9756	5595	7426
AARS2	2242	3523	3919	3202	2114	4518	3618	1726	4566	1576	3183	2339	3772	2398	1645	3094	3483	1933	1725	2125
AARSD1	0	0	0	0	0	0	0	0	0	0	2	0	0	0	0	0	0	0	0	0
AASDH	686	1338	874	932	1345	1796	809	1981	576	401	1224	2003	1778	1479	916	1482	1623	1364	592	1676
AASDHPPT	2284	2189	4773	6236	2129	4617	4474	3016	1057	856	3831	2406	4107	3029	2813	3286	2905	2258	1018	2209
AASS	555	2920	646	372	3929	1281	1482	1280	212	832	732	2627	1034	5185	720	5426	3215	2426	1082	4309
AATF	5903	5242	10924	7218	2915	4385	6073	3616	2931	1251	4416	3603	4485	2879	4258	4278	3595	3468	1661	2824
AATK	397	331	157	292	314	1064	709	1142	179	46	254	240	380	435	208	492	915	633	263	511
AATK-AS1	0	1	0	0	8	3	8	14	0	0	0	0	0	3	0	3	3	0	0	0
ABAT	415	649	375	279	1413	6991	766	4512	149	446	9774	9167	9341	3290	679	1441	2730	1495	423	1938
ABCA1	1472	1990	3721	3429	3216	3101	1745	5558	2081	1411	2781	3159	2871	5413	1570	7853	6059	5278	3153	4525
ABCA10	100	503	112	164	4087	510	52	267	44	185	341	983	449	2328	313	4964	1843	1184	440	6437
ABCA11P	185	630	780	813	718	733	570	438	111	98	452	548	439	872	168	763	718	534	222	672
ABCA12	32	125	65	74	47	247	192	3634	3	44	170	463	601	175	20	84	94	552	174	131
ABCA13	11	669	8	117	120	8	2	3	5	613	6	5	7	265	31	83	25	1	319	94
ABCA17P	72	87	20	50	56	115	35	70	21	16	39	106	30	50	59	69	145	95	19	75
ABCA2	5863	4257	3582	3719	6128	10657	7919	9737	2371	1730	6993	13979	8636	7684	7743	8158	9197	7038	3511	7836
ABCA3	2592	3788	186	7793	3096	15501	5609	6497	1223	788	7304	16494	7361	3311	4450	3236	5397	2993	863	2306
ABCA4	589	159	73	7	245	189	401	283	7	34	171	97	322	217	99	314	204	119	42	341
ABCA5	1671	5574	3458	1125	3868	2572	1166	2484	486	911	963	7016	1137	5353	4425	4650	3071	2249	1042	3798
ABCA6	98	336	205	156	3520	743	164	576	42	160	452	834	651	1771	223	2685	1214	1423	1267	3359
ABCA7	3153	2345	2507	1375	1137	2213	4806	3461	764	3125	2737	2074	3521	1862	3597	3028	2182	3664	4639	1867
ABCA8	118	846	141	60	6810	740	24	276	66	348	413	1148	215	2380	400	9096	2056	2206	2335	15837
ABCA9	115	661	246	133	5407	1503	234	1037	53	236	711	1453	936	4045	451	6192	2620	2081	1137	8361
ABCA9-AS1	0	0	0	0	1	0	0	0	1	0	0	1	2	2	0	0	3	11	0	1
ABCB1	94	254	351	657	1080	191	70	241	162	112	235	556	214	1425	140	1989	751	642	235	1895
ABCB10	3513	5358	2490	5553	1731	2112	1557	3042	946	1137	4591	2653	3336	1848	3592	2242	1940	1825	949	1345
ABCB11	7	2	26	0	11	0	0	0	0	3	5	3	7	4	0	36	7	6	10	17
ABCB4	163	90	88	89	145	132	117	131	40	86	97	273	78	183	106	206	272	157	105	339
ABCB5	2	19	17	3	203	99	3	16	4	19	11	17	3	429	4	685	679	233	22	147
ABCB6	2642	3201	3498	4196	1322	2218	12690	2633	1343	719	6525	827	6531	1734	1401	1964	1998	2734	1051	1748
ABCB7	1518	1787	1875	1892	1750	2012	1692	1971	988	1008	856	1469	902	1950	1637	2290	1882	1624	1087	1733
ABCB8	6395	3912	1418	1701	2052	3548	4792	1630	1724	2443	3599	2454	4492	1839	10256	2261	2779	2512	2527	1868
ABCB9	1810	334	1722	1605	653	762	1225	781	474	358	517	1520	407	681	1370	569	779	473	351	653
ABCC1	3498	12490	6964	11733	2846	7062	3378	7111	7122	3434	5900	4669	5763	4186	3921	5882	5772	4405	4278	4191
ABCC10	2836	2760	3826	2272	1770	3357	2019	2364	3110	1396	2004	2672	2763	2391	3397	2457	2544	2354	2034	1967
ABCC11	7	13	32	19	5916	272	5598	12834	2	43	3755	427	3330	441	10	1307	424	2629	14	43
ABCC12	3	56	1	1	338	3	575	580	0	3	137	3	171	19	0	116	15	226	2	7
ABCC13	2	3	3	0	3	319	339	270	0	3	1	937	0	181	8	0	82	29	5	151
ABCC2	1429	88	117	135	251	95	47	145	37	51	246	99	563	170	897	178	124	111	175	143
ABCC3	2922	676	3345	340	2790	1161	11357	1526	527	417	2558	6716	3156	6371	4209	4604	2777	3409	1395	1548
ABCC4	892	1731	3181	3625	418	580	230	612	261	477	268	722	205	1323	1559	922	1258	1517	878	1050
ABCC5	3599	8665	10457	4124	4050	15115	8983	22690	3817	3113	26832	8013	50224	8059	3315	6282	13246	10588	4903	6725
ABCC5-AS1	0	0	1	4	1	0	1	1	0	0	1	0	5	0	1	0	0	1	0	0
ABCC6	66	55	476	77	641	374	36	345	26	33	19	36	89	236	39	911	328	649	211	285
ABCC6P1	8	6	44	4	74	6	10	49	1	11	1	3	9	18	5	83	12	48	19	29
ABCC6P2	8	4	25	0	57	9	7	57	1	4	1	6	3	22	7	30	10	24	7	26
ABCC8	2	5	1	3	3394	1869	273	1529	3	5	1261	212	1431	653	16	531	520	646	7	367
ABCC9	1027	1495	1079	663	2193	1900	975	1572	405	768	1790	1822	2147	2983	1060	3353	2073	2234	1951	5981
ABCD1	2872	2051	3694	5786	750	1054	1981	1517	4544	1107	860	1640	1290	1205	2911	1600	1184	1689	1399	1429
ABCD2	24	181	170	140	181	18	13	119	44	29	14	107	37	120	76	670	129	532	104	317
ABCD3	4403	2123	5972	9422	12251	20037	3481	10921	2342	3373	19663	16623	15278	6225	4230	5369	9102	3407	2260	4414
ABCD4	2186	2410	2383	1720	2663	3405	2719	2639	1362	1850	1721	1898	2508	4003	1776	4886	4214	4229	2617	4550
ABCE1	6737	9352	15707	15861	4845	7221	7098	9105	4644	1660	14276	5583	15830	5822	8100	6920	4612	5439	2212	4149
ABCF1	7834	9821	16359	11603	4398	9988	8732	5728	6770	3488	10718	6057	12322	5230	5914	6573	6717	5410	3997	4512
ABCF2	14213	14272	11636	13175	3388	4351	5706	2681	5674	3379	4190	3974	5050	3746	13457	5286	2997	4189	3095	3127
ABCF3	4346	7709	7172	4534	3256	4031	5553	6787	3842	2280	5043	4077	7130	3680	3325	4525	3817	4955	2645	2894
ABCG1	1163	706	1221	1454	2346	4571	2571	3216	2842	958	2483	1610	3752	2083	739	2149	2463	2253	1295	2093
ABCG2	102	91	61	68	414	246	120	150	22	48	238	569	405	947	49	502	424	389	162	1020
ABCG4	31	19	20	4	11	7	62	26	12	9	16	15	17	43	20	19	31	32	22	66
ABCG5	0	0	0	0	6	2	20	2	1	1	0	0	0	1	0	23	1	7	2	3
ABCG8	0	0	1	1	3	0	36	3	2	0	2	1	0	5	0	18	3	12	3	7
ABHD1	29	12	50	7	98	149	39	39	16	30	30	91	25	97	76	133	127	140	46	89
ABHD10	2076	1742	3125	2663	2111	2779	2050	3173	919	926	2664	2092	2802	2424	2045	2640	2814	2557	976	2380
ABHD11	5044	2647	3734	7551	3835	6328	4061	4706	1006	1170	7597	3516	9827	2036	3167	2744	4325	2589	1811	1281
ABHD11-AS1	28	0	48	86	62	55	4	12	2	3	372	268	440	97	19	56	56	7	5	77
ABHD12	4997	3009	6448	4193	2954	5816	5976	4732	2004	1766	4999	4048	4902	3197	4171	4846	5780	5961	2483	2805
ABHD12B	1	0	6	2	58	4	0	5	6	11	0	426	0	60	3	7	4	2	7	34
ABHD13	893	2258	2821	3905	1033	1430	1271	2179	649	829	3231	1409	2787	1718	1473	2497	1890	1808	737	1767
ABHD14A	224	225	260	174	447	383	605	422	107	112	170	259	195	422	178	634	473	708	192	636
ABHD14A-ACY1	0	0	0	0	0	0	0	0	0	0	0	0	0	0	0	0	0	0	0	0
ABHD14B	2035	2117	2772	2762	5070	5282	4308	3882	1496	2052	3219	2272	3882	5320	1471	6857	4811	5393	2603	4288
ABHD15	678	1318	1429	1273	1122	1489	1930	2682	517	864	1533	1240	1710	1297	545	2565	1510	2481	1422	1672
ABHD16A	3026	4822	5258	5728	2610	5384	5306	3424	3212	3206	4863	4764	6384	3055	2259	3824	3889	3458	3129	2947
ABHD16B	0	1	0	1	1	3	0	1	0	0	0	1	3	0	0	1	3	0	0	3
ABHD17A	3669	1727	3653	3405	2212	2745	4074	2730	949	703	1373	2674	2353	2084	2499	4171	2722	4667	2149	3488
ABHD17B	1108	1470	1833	1577	979	1175	865	1353	602	365	1103	925	1158	1257	1073	1594	1427	1020	487	1293
ABHD17C	2519	3067	3549	3313	1543	3388	870	3287	1215	376	856	1673	657	1226	3358	1050	2245	1394	314	677
ABHD2	7442	9742	7226	16379	24705	39772	6843	17953	5047	3712	15777	36021	14849	12641	10952	19710	15428	11539	4955	9916
ABHD3	2343	926	4289	3786	1832	2536	1150	4862	705	464	3434	3319	3506	1522	2503	1869	2233	2923	766	1147
ABHD4	2698	1148	1652	559	2097	3826	2609	4579	954	1435	2312	3521	3675	3594	2445	2663	3103	3107	1638	3297
ABHD5	2080	1448	3981	2782	2515	3219	2937	3507	1157	1831	1643	3032	1670	2125	3133	5643	2285	2494	1814	1791
ABHD6	314	237	760	367	488	334	879	1017	241	361	199	207	154	556	194	1094	740	1371	585	1120
ABHD8	567	652	868	1421	751	1169	1113	998	898	1412	520	1016	643	729	412	1080	836	1103	1452	941
ABI1	4749	6258	11815	11803	4992	6735	2713	7154	2721	4018	6284	6807	5366	6789	9005	7546	6506	6048	3491	5062
ABI2	3177	5309	6612	6316	6222	8641	6603	7112	3192	1649	6687	8541	6807	8262	4713	6176	6792	4079	1913	6442
ABI3	975	389	931	1222	570	457	855	765	684	487	346	621	469	727	374	1437	767	1553	711	1078
ABI3BP	272	870	1295	685	6273	1335	232	498	50	419	1082	4330	448	7587	2682	7917	4054	5589	3657	13015
ABL1	6626	4521	4069	6667	6396	8586	4816	7290	3451	1784	4633	7467	5505	8978	6355	13440	7948	7561	3989	10655
ABL2	2334	4307	5205	4693	2549	3865	2576	6160	1978	1449	2591	5048	2650	3714	3946	3859	4067	3937	3779	5428
ABLIM1	7585	8437	17049	5395	15625	4562	1511	5486	5010	5679	2090	5228	2071	13932	13583	19767	5357	6885	7401	16826
ABLIM2	539	335	213	272	213	226	166	176	102	206	354	76	389	196	948	495	250	585	360	384
ABLIM3	862	735	306	347	3355	2403	592	3292	136	283	1285	6947	971	3919	1044	7768	2073	4692	3319	6576
ABO	76	48	16	111	155	24	7	34	4	203	30	57	32	127	18	145	65	144	145	211
ABR	6416	7368	3283	6865	5563	5405	3708	6827	2961	2154	4992	6884	4860	8482	9179	11409	7569	8798	4658	8334
ABRA	0	1	2	0	1	0	0	1	0	0	0	0	0	0	0	5	1	0	5	2
ABRACL	2468	7800	8686	7403	762	1114	2491	3283	6982	1305	2429	1638	3488	1772	5889	1640	1290	2608	1233	1095
ABT1	1861	3132	3920	2910	1711	2793	2811	1564	1534	1074	2913	1759	3788	1761	1537	2682	2298	2027	1185	1802
ABTB1	2955	1679	1598	838	3034	3078	1332	1617	890	896	1279	2038	1854	3135	4633	4721	4521	3020	2101	3905
ABTB2	1224	2302	1552	610	282	233	139	646	608	283	1262	232	1003	460	2387	710	235	413	408	290
ACAA1	4123	6911	3709	5586	5209	4189	6062	4199	3557	2494	4364	4303	4064	4601	2756	6143	4909	5416	3696	4249
ACAA2	3537	6552	3044	8849	4206	3028	2301	3614	5658	1181	3506	2564	3663	3720	3736	7163	3797	6187	4709	4715
ACACA	3813	7702	15693	9189	8257	9056	6864	16984	3628	1831	10147	7089	9669	5761	5093	6150	3989	5829	1994	4464
ACACB	892	3183	1063	482	18923	6951	1309	2445	715	1186	10028	2840	9220	4982	1516	35271	8165	16388	9645	8930
ACAD10	1896	1820	1596	1268	2072	2806	3202	1818	736	1796	1078	2649	1509	2803	2787	2394	2555	2029	1582	2070
ACAD11	57	89	116	90	210	186	58	258	31	117	243	237	317	254	148	179	158	153	136	245
ACAD8	1587	2604	2466	2000	2002	2618	1884	1513	1099	886	1263	1603	1743	2379	1333	2753	2397	1946	1276	1690
ACAD9	4583	3122	6700	4587	3258	4912	6710	3710	1854	1949	5095	3624	6252	3414	3850	4123	3472	3874	2170	2908
ACADL	11	93	5	14	280	21	23	37	0	17	3	30	7	62	13	720	121	481	211	300
ACADM	2887	6392	4061	6388	6511	4636	3320	4732	1629	2073	5147	3883	4047	3666	4765	5725	4053	3291	1712	3663
ACADS	1350	857	722	1008	2932	901	960	922	1186	1057	773	1034	1012	1645	1116	4172	1654	3673	2053	1981
ACADSB	851	2773	2796	975	10177	5904	3485	7385	822	1107	12056	2532	5869	7240	2022	6086	6844	3442	878	3777
ACADVL	20326	21127	13018	16622	22731	11614	15892	14572	14114	14674	17190	12141	19947	20501	18025	40532	18067	27072	28724	22138
ACAN	894	257	53	230	74	224	1709	348	326	72	252	50	213	275	343	87	243	1044	561	589
ACAP1	1582	1067	2260	2411	885	205	1299	1124	1516	771	406	1238	293	1672	739	3866	1242	2358	1912	1760
ACAP2	2156	5868	9975	4971	3270	4915	2586	7344	1512	1728	6345	6318	5289	5319	3750	5117	4761	4407	1751	4670
ACAP3	10577	5843	3050	8366	3382	10090	6786	4825	2597	2585	3754	5656	4915	4022	6649	5448	6688	7275	3959	4731
ACAT1	5551	2745	7079	4618	4125	3238	4919	5395	2055	745	3093	2064	3366	3324	3921	6894	3778	5418	2557	4261
ACAT2	3248	2766	6927	3557	1012	1644	2485	1457	3695	1014	3161	1263	4838	1495	3412	1650	998	1179	803	1297
ACBD3	4795	12347	14449	10388	3232	6402	4089	8845	3202	3622	9398	9255	9224	5063	8628	4884	5192	5219	2409	4592
ACBD4	378	625	503	343	1185	2523	618	1444	430	749	910	1392	1179	1695	380	1931	2604	1459	811	1687
ACBD5	2374	2067	6614	3475	2708	5452	1265	4015	1151	1920	6396	4206	4603	2819	4905	2945	3212	2284	1679	2460
ACBD6	1910	2481	3205	3294	2332	2928	2555	3172	2113	1143	1894	2605	2081	2249	2127	2200	2258	2279	1272	2104
ACBD7	231	759	981	207	59	489	276	114	746	241	225	198	622	325	382	165	137	42	127	49
ACCS	364	1151	1374	1225	1286	1440	1708	2119	248	632	636	1559	814	2245	387	1868	2193	2882	962	2303
ACCSL	0	0	1	0	0	0	1	0	0	1	0	1	0	1	0	2	3	1	3	1
ACD	2095	1612	1990	1958	994	1684	1499	923	392	465	1155	1085	1826	1377	1576	1609	1552	1215	692	1332
ACE	4369	2129	1158	2698	1598	1245	2058	2885	1074	499	4821	3614	3995	3394	1349	3030	2753	3920	1341	5838
ACE2	64	2020	361	179	52	9	12	8	393	108	8	3	3	58	20	42	14	140	55	34
ACER1	1	9	1	1	5	1	3	5	0	3	31	2	33	2	3	18	2	12	5	14
ACER2	33	106	1261	87	657	1825	231	618	47	71	636	1575	488	713	115	508	582	233	234	756
ACER3	1405	4707	2231	1299	1395	2521	1002	1487	361	442	3042	2074	2146	1396	1803	2156	1863	2181	820	1589
ACHE	258	149	235	182	136	28	109	14	40	87	167	133	128	128	110	595	80	113	137	5230
ACIN1	14602	14351	14523	18673	15219	19347	16797	19080	11983	10283	16370	20084	22746	17678	12250	17682	17534	16579	11357	14531
ACKR1	203	849	283	177	2948	242	117	224	137	166	206	875	150	7667	773	14624	2876	12787	3962	15420
ACKR2	22	146	28	31	153	47	29	171	9	62	33	111	19	183	21	266	148	184	204	207
ACKR3	1000	814	647	377	1232	5092	1260	1974	420	255	1076	1365	661	1985	3097	5232	4796	2445	2036	6568
ACKR4	247	99	137	44	292	363	166	342	82	39	43	248	42	202	299	336	614	440	130	2024
ACLY	11315	15256	24909	15480	10412	13828	19792	23949	8749	3511	17947	12621	20357	9114	11200	10149	6936	12274	5250	9135
ACMSD	0	3	0	5	0	0	6	65	0	1	0	0	0	8	0	8	1	32	0	3
ACN9	922	1520	2342	501	760	375	1073	352	472	584	98	339	112	471	905	637	566	538	391	488
ACO1	2261	3287	6943	2544	3435	2181	1286	4363	976	1009	1746	2207	1714	2961	3457	9346	3075	8509	5158	4355
ACO2	7355	6137	6655	10814	6909	4340	6991	12104	4450	4705	12787	5055	14498	5461	5519	9123	3928	9123	5339	5777
ACOT1	251	243	534	366	110	402	159	472	137	125	182	278	427	326	205	294	253	546	401	363
ACOT11	172	298	857	136	71	307	75	116	53	187	285	355	297	314	132	164	309	183	284	158
ACOT12	5	4	0	0	6	2	3	2	4	1	12	3	4	3	11	8	3	7	4	5
ACOT13	1532	1811	4232	1146	1740	2560	2960	2114	1474	959	1972	1134	2667	1556	1209	1581	2060	2144	1005	1561
ACOT2	662	751	791	515	1891	2414	410	1534	300	278	590	940	1363	827	380	2920	1518	2099	1000	1161
ACOT4	171	304	351	310	724	1935	396	1281	67	150	477	705	615	364	57	396	610	781	208	309
ACOT6	0	0	0	0	7	30	5	11	0	2	7	10	7	2	0	1	16	6	1	5
ACOT7	3083	7635	2217	2950	602	2092	2677	1145	3178	378	3649	1818	4719	947	2692	1238	1087	1200	631	813
ACOT8	894	1339	982	909	855	1515	2467	931	557	604	852	806	1062	798	567	1003	1226	1019	672	761
ACOT9	4832	7917	4448	3207	1512	1899	3409	1573	2522	1544	1633	2516	1887	2285	3923	3186	2215	2849	2153	2419
ACOX1	3726	13198	5742	5659	4755	4762	5629	5401	3256	3440	6012	9419	7876	5603	6094	7619	4217	5868	4326	5419
ACOX2	109	291	93	62	1469	272	14973	8073	44	151	243	676	235	994	179	1478	877	1788	496	1316
ACOX3	717	2243	3180	8466	1571	1870	1333	1823	668	769	2319	1582	2675	1562	801	1507	1101	1624	1059	1381
ACOXL	75	57	162	115	27	28	22	8	70	18	3	11	0	16	63	16	85	13	27	6
ACP1	10621	9365	9368	6763	5774	7663	6091	6984	4132	3852	7702	4831	10272	5391	9572	5440	5736	5089	3078	3862
ACP2	3576	2121	5804	5086	1871	2971	6862	5292	2492	1780	2469	3221	2565	3075	1691	3187	3282	4948	2924	2381
ACP5	4384	1362	3458	2818	2302	3470	9326	6111	4660	1113	2903	1846	2834	3495	1065	13645	11051	23756	3046	4086
ACP6	1143	1153	988	460	996	1572	1170	1219	597	603	511	1128	457	1592	1101	1040	1141	953	492	904
ACPP	43	37	94	54	62	94	51	97	27	119	151	202	206	143	55	111	83	65	132	73
ACPT	0	0	1	0	0	0	1	0	0	5	2	0	30	3	0	1	1	0	2	1
ACR	32	13	3	12	41	16	7	25	28	23	6	9	11	37	54	77	29	37	37	98
ACRBP	226	160	144	227	131	250	110	260	77	259	154	97	247	177	120	218	314	321	358	226
ACRC	273	330	141	370	396	159	347	396	141	155	173	437	180	352	151	437	295	372	201	285
ACRV1	3	24	2	8	1	12	21	1	32	0	3	0	2	2	4	6	2	5	1	13
ACSBG1	1	64	62	6	0	3	21	0	26	85	4	13	8	21	4	13	1	0	65	15
ACSBG2	0	3	0	2	37	18	6	8	1	0	2	23	5	34	16	64	32	7	2	23
ACSF2	2899	1405	826	478	4304	3985	1376	5645	1788	1048	1276	2813	1229	2878	2877	3641	3572	3702	1695	2255
ACSF3	1330	2236	1436	518	1104	1902	1387	1289	1248	839	1623	1092	2872	1357	2031	1886	1649	1669	1037	1235
ACSL1	10160	6585	13519	6251	18217	5198	3514	8620	1413	4511	2199	6662	1802	6338	8036	39641	8985	41205	16343	11447
ACSL3	5257	7263	14291	7154	8662	9180	25668	18349	1862	3511	19562	9258	11018	8897	9424	7198	5106	5553	2320	6024
ACSL4	2813	2992	7003	3639	2389	1913	1101	2912	1205	1099	2193	2523	1595	3760	5511	7537	4180	4575	2438	4014
ACSL5	4160	2580	7465	6647	2283	497	926	1747	976	2402	661	1430	572	2937	2451	4661	1577	3509	3353	3533
ACSL6	1940	103	337	2036	98	41	217	109	17	173	289	112	100	156	2368	521	168	180	173	230
ACSM1	19	35	37	90	101	207	14	206	25	148	88	125	118	143	15	152	100	173	54	70
ACSM2A	2	5	0	4	8	0	1	1	0	0	1	0	0	3	0	11	6	9	0	8
ACSM2B	0	1	0	20	2	0	1	1	1	1	0	0	1	5	0	14	3	3	0	12
ACSM3	91	267	110	678	444	365	22	73	290	286	35	183	49	351	49	320	334	82	119	251
ACSM4	0	0	0	2	0	0	0	0	2	0	0	0	0	0	0	1	0	0	0	0
ACSM5	63	139	24	25	563	73	43	149	24	71	82	102	148	243	25	1316	286	917	682	403
ACSM6	1	1	0	0	2	0	0	0	0	3	0	0	0	9	0	6	1	12	9	11
ACSS1	2589	2934	6930	4140	5419	5991	1819	3772	1142	1413	3782	3554	3698	3974	1841	5078	7803	4961	2233	3320
ACSS2	2783	4074	2023	2631	3789	2898	1655	2540	1593	1747	1592	2898	2340	3538	2083	10378	3989	5815	2574	4378
ACSS3	222	489	81	112	890	1381	310	1233	28	127	2056	4372	1610	1544	194	1908	1146	1341	524	1894
ACTA1	47	82	19	20	13	30	98	16	993	18	17	24	38	25	36	50	115	12	19	9
ACTA2	35849	14956	3020	4372	31442	40645	31495	25890	19300	4988	9050	28111	15032	63796	13872	88160	45169	42169	19768	46891
ACTA2-AS1	1	6	2	7	8	2	3	3	9	5	2	5	3	3	1	6	4	4	1	5
ACTB	334772	226517	308347	388532	125621	219752	221211	298852	197838	77624	152116	166821	208067	185644	219563	320513	280170	387061	156433	200068
ACTBL2	8	11	1	0	7	8	2	11	3	33	2	7	0	7	8	25	8	0	13	1
ACTC1	59	18	0	4	4	11	76	5	11	27	28	4	2	39	6	7	12	18	141	45
ACTG1	608875	462634	161640	190951	136834	266761	175004	181639	151179	36227	343077	222639	528159	175520	544591	208646	225846	203482	72315	158297
ACTG1P4	36	15	20	23	125	57	9	46	28	20	7	225	28	167	66	102	82	91	43	91
ACTG2	2470	1089	48	101	3000	322	268	607	15093	385	319	159	449	4020	571	15431	3377	696	1219	8930
ACTL10	111	208	203	170	149	197	184	159	51	132	137	271	200	122	27	176	101	116	126	101
ACTL6A	5020	8533	8818	5674	3123	6070	10099	7995	3788	2172	7656	4266	11032	3280	4266	3551	3167	3694	1891	2574
ACTL6B	0	1	0	0	0	0	525	0	0	3	2	0	1	0	0	0	2	0	3	0
ACTL7A	0	0	0	0	0	0	0	0	0	0	0	0	0	0	3	0	0	0	0	0
ACTL7B	1	0	0	0	0	0	2	2	0	2	2	3	0	0	0	0	0	0	1	2
ACTL8	122	49	572	2616	87	0	0	4	13	2	41	4	14	4	50	0	0	5	3	0
ACTL9	0	0	0	0	0	0	0	0	0	0	0	0	0	0	0	0	0	0	0	0
ACTN1	26020	19898	14061	14883	14897	26159	10827	32988	11823	10153	8952	19951	9898	27642	22984	34987	18374	23324	12888	16399
ACTN1-AS1	12	15	2	3	16	47	19	23	8	5	7	50	13	30	12	20	64	42	13	16
ACTN2	1254	343	222	272	152	3	837	18	2	7	112	114	40	48	94	64	29	94	21	39
ACTN3	25	16	3	5	3	0	13	6	8	7	0	8	4	14	13	7	14	8	23	20
ACTN4	30268	38805	18431	49250	21131	30438	23468	36042	53751	16064	33358	29027	42785	33724	28752	40701	24894	31082	18787	29295
ACTR10	4315	3209	3174	3515	4446	5808	5335	7877	2512	3173	3558	4954	3867	4565	4254	5870	4844	6183	2977	4868
ACTR1A	10734	9785	5479	6878	6071	9022	6520	6182	4620	5586	7986	6080	8766	7027	10558	10014	7213	9453	7062	7335
ACTR1B	7108	4396	4218	4899	3796	5785	6091	4375	3192	2802	5576	3886	6960	4922	5362	6235	5059	5502	3246	4342
ACTR2	13058	31529	38398	46759	12414	23997	15393	35223	8372	8702	36125	22584	34595	19491	18008	21186	18799	22925	10435	14911
ACTR3	25754	20135	32342	26600	7926	11212	15704	17335	13338	6391	16729	12775	15808	10572	24741	13902	10122	14237	7638	8767
ACTR3B	3246	7934	3280	4243	718	736	572	378	1802	2009	494	688	514	791	4365	825	693	561	979	540
ACTR3BP2	0	0	0	0	0	0	0	0	0	0	0	0	0	0	0	0	0	0	0	0
ACTR3BP5	0	0	0	0	0	0	0	0	0	0	0	0	0	0	0	0	0	0	0	0
ACTR3C	102	304	821	482	131	236	116	90	56	46	169	138	220	113	149	175	172	84	51	52
ACTR5	1166	1471	1094	821	965	1878	2084	1107	868	479	1485	932	1816	930	1319	1313	1786	1047	589	838
ACTR6	2618	2506	3813	5823	2039	2724	2107	1906	1412	1130	12518	3021	13776	2104	3814	2459	2080	1452	683	1639
ACTR8	1173	1775	1847	2649	1441	2008	1685	2675	1061	1232	1456	1558	1685	1955	1356	1751	1535	1592	1147	1748
ACTRT1	0	0	0	0	1	0	1	0	0	0	0	1	0	0	0	0	0	0	0	0
ACTRT2	0	0	0	0	0	0	0	0	0	0	0	0	0	0	0	0	0	0	0	0
ACTRT3	132	419	454	366	76	107	78	188	135	26	105	136	150	112	37	211	174	135	72	168
ACVR1	2328	2201	7394	1425	3012	2837	1093	3622	1168	1700	1897	3720	2826	4278	4363	4612	3694	3267	1680	4941
ACVR1B	1493	1526	2765	2046	4003	3934	2117	6012	1008	2986	1633	5644	1884	4018	2120	4167	2806	3671	2310	2742
ACVR1C	76	237	195	31	1201	99	9	292	23	66	16	82	7	219	201	3793	690	1527	354	830
ACVR2A	902	1718	3301	1828	1566	1741	654	1205	1241	863	1129	2204	1132	2735	1595	2619	2287	1876	990	3509
ACVR2B	1302	1655	812	788	2033	3482	1528	2720	788	463	2797	2925	2493	2030	1236	1446	1633	985	467	1187
ACVR2B-AS1	83	189	57	20	251	390	89	131	87	35	74	77	100	190	161	182	340	84	37	95
ACVRL1	2082	1271	1633	1090	2313	1544	2745	1556	682	764	1519	1839	1678	3614	948	4937	2831	5269	2941	5847
ACY1	22	36	71	24	21	40	27	26	8	17	15	9	10	9	16	24	19	8	21	7
ACY3	134	164	203	74	76	4	66	2	37	56	3	9	14	33	68	103	15	34	42	29
ACYP1	670	456	410	409	543	940	1433	737	496	422	428	569	417	618	494	745	849	534	311	429
ACYP2	391	702	351	581	459	398	554	662	434	856	395	376	545	665	519	765	401	693	665	496
ADA	1209	1123	3738	2529	310	356	914	744	1187	383	566	616	567	1004	575	807	769	1207	941	986
ADAD1	0	0	0	0	0	0	0	0	0	0	0	1	0	0	0	0	2	0	0	0
ADAD2	16	35	7	8	9	7	34	3	6	0	9	27	13	39	4	16	21	14	6	85
ADAL	244	569	1084	605	548	1761	1116	624	229	685	1232	1666	1637	955	203	873	941	667	503	823
ADAM10	2096	4839	9082	4008	4031	5332	1416	5601	1014	5388	5431	5747	4298	8202	4205	4225	4013	2829	4047	4893
ADAM11	91	140	59	106	153	237	154	97	93	73	87	231	140	242	143	284	370	171	86	238
ADAM12	3020	2857	1407	1251	958	8810	1364	7242	497	1020	2036	14202	1636	11937	3608	1894	6684	5992	5335	6256
ADAM15	33256	35194	24362	40461	8401	6606	12554	15545	13748	13668	10510	9690	12295	9469	28044	12619	6341	16565	12036	16358
ADAM17	1619	5343	11346	4636	2175	2633	977	3326	1576	1516	3558	3563	3592	3809	3662	3256	2854	2385	1712	3201
ADAM18	148	0	0	0	0	0	0	0	0	0	1	11	2	0	210	0	0	0	0	0
ADAM19	4045	3652	2853	6287	877	2251	2148	3843	2027	1033	1095	3051	1144	3696	1514	2835	2175	1829	2015	2053
ADAM1A	1857	1235	692	1075	839	1176	564	320	236	481	668	1387	1129	877	1239	795	730	405	410	479
ADAM2	0	0	0	0	0	0	1	0	0	0	0	265	2	1	0	0	0	0	0	9
ADAM20	7	4	4	18	21	23	8	12	5	7	9	15	12	19	8	27	29	15	10	13
ADAM20P1	70	50	39	78	97	180	124	93	63	83	81	94	105	82	63	112	174	70	91	113
ADAM21	7	7	114	0	17	13	38	47	4	7	4	10	5	8	35	13	9	21	12	3
ADAM21P1	0	1	17	0	2	0	0	3	0	2	1	0	0	0	5	0	0	7	1	1
ADAM22	87	1248	2733	363	526	486	460	220	20	390	247	1285	254	1203	214	777	707	848	588	1812
ADAM23	58	77	60	883	86	74	65	105	4	27	92	286	86	311	117	357	139	237	260	619
ADAM28	716	521	1355	811	854	333	246	392	546	879	292	618	355	917	571	1516	801	669	1022	792
ADAM29	5	1	2	0	0	7	0	4	1	0	1	26	9	4	0	2	5	1	0	3
ADAM30	0	0	2	0	0	0	0	0	0	2	0	0	1	0	0	0	0	0	2	0
ADAM32	71	749	134	512	142	24	112	274	45	44	233	429	312	457	84	83	67	195	76	289
ADAM33	116	940	202	96	6454	1486	177	917	185	175	313	2012	633	6179	1198	10252	6744	5224	1904	12446
ADAM3A	0	0	0	62	0	0	0	0	0	0	0	3	0	2	0	0	0	0	0	5
ADAM5	1	0	0	0	0	0	1	2	0	0	2	0	1	4	1	0	0	0	0	2
ADAM6	0	0	0	0	0	0	0	0	0	0	0	0	0	0	0	0	0	0	0	0
ADAM7	0	0	1	0	0	0	0	0	0	0	0	1	0	0	0	0	0	0	0	0
ADAM8	3608	1016	3542	4643	1004	1255	2877	1950	1177	831	1136	1776	839	1048	1979	3603	2304	1652	1642	1039
ADAM9	4880	5831	13707	22665	3640	4839	4030	15794	2531	1861	10913	8446	7617	6710	7057	6495	5031	7729	4352	7019
ADAMDEC1	1756	802	3046	2199	150	175	1063	434	1212	568	1052	423	753	814	442	800	580	554	730	347
ADAMTS1	1488	2408	3982	8474	4001	1643	1400	1349	2867	1244	1414	1708	1390	3418	2819	31297	13594	12679	11843	41579
ADAMTS10	1966	3546	851	1498	1535	1484	1004	2041	213	1503	1014	2055	1612	3145	1842	1731	2801	2633	3523	3582
ADAMTS12	495	468	320	246	387	2661	261	2621	37	159	1030	1746	1194	1373	589	591	593	615	443	1331
ADAMTS13	669	353	114	143	1350	2470	1555	712	237	351	650	742	1009	758	693	1063	1824	677	646	623
ADAMTS14	1768	867	1015	405	34	1367	1852	2693	237	186	640	4408	931	2053	752	398	2610	1405	411	1262
ADAMTS15	452	548	162	76	2328	2817	6412	6694	27	225	4917	707	8595	3080	923	4025	1598	2736	2345	4010
ADAMTS16	387	426	14	77	21	1319	64	515	6	56	12	4674	73	1012	648	240	1658	1123	34	753
ADAMTS17	161	233	187	42	243	208	284	1378	161	93	373	379	333	337	283	318	300	1049	116	310
ADAMTS18	42	47	36	21	56	167	312	185	3	20	5	326	18	569	133	836	645	732	400	712
ADAMTS19	5	46	0	1	13	40	26	197	16	3	671	79	570	59	4	37	61	15	10	154
ADAMTS19-AS1	0	0	0	0	0	0	0	4	0	0	8	1	7	0	0	0	1	0	0	7
ADAMTS2	11185	3980	2221	2753	2814	10825	8167	14594	1342	989	2500	15875	3267	14625	5675	6615	11054	10793	4301	17347
ADAMTS20	0	2	12	2	0	2	1	0	1	0	42	532	37	10	0	1	10	5	0	22
ADAMTS3	97	644	310	157	293	63	34	93	31	50	85	136	51	325	100	621	257	490	162	457
ADAMTS4	3082	1803	3514	2046	153	1300	2750	2009	1392	1102	1415	3393	1426	1651	2353	7704	4867	2642	1152	7971
ADAMTS5	595	703	1018	1286	1728	839	268	978	309	285	427	2031	390	3126	889	4595	4751	2780	675	4719
ADAMTS6	509	270	184	136	162	740	703	863	70	156	186	1839	251	837	474	141	801	498	447	868
ADAMTS7	1495	2090	1728	956	405	1581	1418	1621	383	201	585	1112	806	1326	801	772	1769	1395	843	1484
ADAMTS7P1	11	25	15	11	25	3	6	9	8	4	6	15	6	20	7	35	26	10	13	41
ADAMTS8	38	36	231	1	309	123	14	18	11	5	106	39	59	315	23	903	74	99	56	297
ADAMTS9	1124	1770	590	590	732	666	579	628	344	221	1360	1164	1138	3901	1518	5520	1874	3764	1481	7027
ADAMTS9-AS1	3	1	0	0	8	1	0	2	0	0	1	10	6	14	0	18	12	20	9	28
ADAMTS9-AS2	11	40	4	24	356	47	4	13	11	16	19	55	27	250	17	487	130	78	57	353
ADAMTSL1	488	455	281	145	642	342	478	641	226	161	445	420	421	1993	930	1759	807	2374	876	4714
ADAMTSL2	924	466	392	256	509	1162	450	830	176	241	364	1147	764	332	615	575	1284	1183	1134	540
ADAMTSL3	158	354	380	455	558	373	176	679	21	79	813	786	622	350	290	776	572	790	318	612
ADAMTSL4	1029	302	1054	569	1359	375	1214	822	1864	230	291	268	261	1589	1709	5615	1885	3411	1937	5153
ADAMTSL4-AS1	1	2	2	1	4	0	1	0	1	6	3	2	0	1	0	1	5	2	9	0
ADAMTSL5	207	30	164	42	224	1022	222	236	37	39	599	514	553	173	315	251	500	136	54	118
ADAP1	1170	1068	1088	413	625	1180	395	1586	250	290	1553	791	1919	513	1078	826	1008	1213	546	608
ADAP2	2372	733	1893	1958	771	678	1572	1306	1219	828	1115	936	1126	1457	891	1959	1304	2972	2426	2255
ADAR	112012	35300	64163	139326	29021	31313	40272	51150	17952	17829	33344	58709	33787	36945	98651	28760	22452	23554	17008	25713
ADARB1	5239	2626	3090	8258	2673	3135	3602	2649	7016	2941	1612	2578	2063	4851	3746	4749	5754	6817	4311	4987
ADARB2	11	20	42	43	478	294	10	17	2	14	8	99	16	84	13	68	495	18	15	13
ADARB2-AS1	10	0	0	0	0	0	0	3	0	0	0	1	1	3	24	0	0	0	1	3
ADAT1	346	1466	3739	1124	833	2358	479	2066	611	1036	3472	1668	3925	1384	633	1144	886	994	1170	1108
ADAT2	818	1742	3424	1481	974	1088	1812	1357	1829	640	1208	1075	1711	1939	1942	1423	1278	1539	916	1367
ADAT3	466	134	300	358	229	259	299	311	84	47	121	140	193	163	320	291	176	326	126	166
ADCK1	401	570	606	396	471	601	559	787	243	731	445	518	635	709	418	683	669	1093	745	593
ADCK2	3310	4168	1889	4914	1499	2833	3330	1573	1818	1170	2169	2540	2716	2004	3319	2234	2179	2192	1393	1938
ADCK3	5680	8017	7497	4382	5586	2857	4646	3106	2192	1621	4112	2750	4400	4395	4727	8519	4261	6980	3027	4571
ADCK4	2181	2298	1347	2777	1731	2534	2532	2669	938	2390	1794	1687	2318	2079	2128	2384	2469	2582	2392	1787
ADCK5	2306	1161	1451	1641	612	1719	4751	1271	1355	633	3213	809	3900	835	768	856	1376	1329	781	646
ADCY1	454	593	117	842	2050	18967	579	5477	66	212	1540	1374	1442	1162	509	847	3896	1117	407	1260
ADCY10	9	25	13	7	53	13	24	117	12	7	57	62	76	39	6	19	27	76	20	52
ADCY10P1	694	758	176	294	834	316	309	1064	217	95	260	214	264	506	446	893	642	693	240	488
ADCY2	1437	780	6	142	435	526	1417	717	8	30	30	150	38	305	4268	640	706	406	53	305
ADCY3	9416	6647	9225	15478	4728	3232	3094	3876	4249	969	4959	5375	4244	5702	9753	9060	4457	6917	4631	8720
ADCY4	957	1383	463	506	2427	877	1094	947	301	374	1031	2595	1289	4106	620	5905	2521	5418	2741	9901
ADCY5	148	425	30	337	2718	130	48	431	36	81	2112	480	1290	1401	253	4031	460	2181	1409	1742
ADCY6	7135	15856	4263	7540	11115	18224	4132	19317	3224	7858	11753	27936	11658	12228	9738	15178	9320	13371	7096	12925
ADCY7	4117	2517	7552	6460	2250	2509	1851	5821	2288	1987	3480	4236	3351	4450	3642	5764	4556	5539	4335	4355
ADCY8	30	39	0	10	0	0	18	0	0	0	0	4	4	5	6	8	4	1	0	5
ADCY9	1371	1370	697	1526	2820	6363	1614	3898	1142	996	4250	5736	2200	2767	1458	3034	4825	2269	1164	3126
ADCYAP1	9	77	10	13	134	168	10	25	8	2	326	10	62	218	54	363	1121	152	80	1563
ADCYAP1R1	37	318	32	10	464	114	122	95	37	63	296	252	195	869	22	1198	197	346	220	1499
ADD1	12731	13397	9683	18275	15310	20572	7717	14424	4148	5034	11408	13795	13666	18020	11892	24190	16830	18743	10210	22196
ADD2	67	369	1474	132	138	41	14	55	13	89	46	140	64	233	137	336	85	431	139	786
ADD3	5899	4236	10738	3516	10165	3744	2912	7800	1921	5242	2996	9828	3627	12365	6733	12546	8461	7663	5730	17603
ADD3-AS1	3	12	7	6	39	7	5	5	11	26	12	34	10	58	8	90	43	38	21	115
ADGB	1	2	0	1	2	12	6	3	2	2	1	13	0	10	4	2	8	0	1	13
ADH1A	1	10	0	0	130	2	0	12	0	2	0	3	3	11	2	195	33	139	51	72
ADH1B	1561	8412	174	793	66721	2274	7	6560	98	666	101	676	32	4770	88	119984	14342	61323	23952	18143
ADH1C	21	114	52	11	1281	75	1	87	12	47	13	41	2	255	16	1541	218	449	306	1513
ADH4	1	6	0	1	202	2	0	30	1	3	0	0	3	5	8	184	10	44	14	66
ADH5	9949	11715	13123	12878	10499	11015	7315	7757	3911	2046	11030	9115	18759	13153	8607	13267	9155	10521	5035	13780
ADH6	1	4	0	0	0	0	0	0	0	0	1	1	0	0	1	4	1	8	0	1
ADH7	0	0	0	0	2	0	0	0	0	0	0	0	0	0	0	1	2	1	0	2
ADHFE1	1226	513	261	527	1148	1056	466	283	189	361	348	602	587	1168	662	2146	1546	957	430	936
ADI1	14098	16012	11993	8585	3472	1802	3040	3411	2068	2464	4087	3141	4956	4315	11117	5399	3219	4799	3244	4172
ADIG	0	1	0	0	0	0	0	0	0	0	0	0	0	3	0	2	1	0	0	0
ADIPOQ	1085	7012	74	448	35458	1228	12	6891	8	310	127	1364	77	4003	40	118284	10135	50496	25091	17074
ADIPOQ-AS1	0	2	1	0	23	0	0	1	0	0	0	1	0	4	0	74	8	33	26	10
ADIPOR1	11407	9068	21484	12139	7446	10759	12746	16513	6291	6069	9656	13691	12283	7065	11597	8018	8029	8663	5036	7131
ADIPOR2	8091	10887	24865	19449	7222	13545	5058	57636	3262	3595	7616	6662	7551	8053	8604	10831	6840	13021	5741	6792
ADIRF	915	3270	958	248	13721	32159	6835	26904	726	11334	25605	2822	27173	5592	1345	31342	23394	33978	15372	18163
ADK	3201	2150	10086	2932	1463	2117	5630	2221	1965	1146	2651	1523	2756	1484	3944	1960	1548	1508	1148	1377
ADM	2446	315	2112	283	778	217	1250	443	565	100	123	99	178	497	2661	2043	561	1337	1479	2234
ADM2	2203	1041	1386	6210	222	436	445	1245	697	343	3191	129	2505	294	1140	453	227	231	179	133
ADM5	328	436	120	1004	153	94	185	107	107	139	306	133	342	343	141	747	221	264	251	727
ADNP	9275	18394	9060	18736	8542	20596	8752	18493	4423	5335	18337	16400	21102	12003	10390	8327	10362	7658	4626	8904
ADNP-AS1	1	15	28	5	4	16	9	5	4	8	10	8	11	5	13	8	16	5	10	12
ADNP2	2882	3407	4252	6176	2384	4512	1834	2826	2131	896	4962	3570	4309	2361	4664	2737	2944	1836	1219	2342
ADO	2790	3119	4947	3539	2063	2825	2962	3238	975	1284	3206	3069	5312	3081	4400	3361	2659	2921	1150	2474
ADORA1	416	2965	1984	368	556	761	85	620	239	543	315	517	470	1336	907	805	355	584	362	328
ADORA2A	8	7	12	23	17	14	5	26	9	6	76	24	52	13	5	8	11	9	7	18
ADORA2A-AS1	4	2	3	10	7	1	0	5	0	0	0	3	4	31	3	2	0	4	0	36
ADORA2B	1032	157	151	159	87	35	100	50	122	175	30	24	47	174	446	502	155	84	205	112
ADORA3	505	129	438	583	490	372	612	749	108	102	198	200	247	155	211	595	594	2208	718	134
ADPGK	6821	7281	10243	10834	3572	5448	7190	4865	3619	5010	6973	9497	8350	5703	5364	5898	6425	5588	5464	5289
ADPGK-AS1	6	9	42	25	3	5	4	11	5	9	12	7	4	9	12	10	17	21	32	14
ADPRH	1225	1200	2066	1072	622	533	679	686	337	634	650	1199	636	1436	941	1679	991	1828	1199	1827
ADPRHL1	158	353	172	495	213	195	1024	698	169	191	719	179	562	318	188	213	145	314	143	200
ADPRHL2	3328	1796	2845	4512	1579	2175	3863	1633	2235	1141	2136	1931	2621	1666	3782	2130	2020	2194	1221	1268
ADPRM	548	359	427	324	506	342	363	361	252	270	211	306	322	538	472	661	607	656	440	553
ADRA1A	6	22	25	5	20	4	1	14	1	1	1	7	7	16	8	48	12	120	65	58
ADRA1B	225	25	56	31	14	48	50	13	12	12	52	24	67	43	122	57	21	69	123	61
ADRA1D	44	19	8	0	15	12	52	10	2	2	164	6	249	41	14	48	23	44	8	128
ADRA2A	535	542	521	185	1903	3545	200	829	53	347	346	1960	223	3282	406	6389	5597	8978	4153	7744
ADRA2B	220	105	714	52	136	66	207	42	31	147	121	24	227	69	377	260	179	127	120	117
ADRA2C	100	168	14	12	355	1176	124	25	9	65	331	56	462	94	142	374	780	185	406	443
ADRB1	85	126	110	44	47	6	3	35	8	6	2	28	5	33	101	514	62	184	48	93
ADRB2	115	137	648	125	422	126	92	147	67	105	119	170	132	386	58	1746	753	1051	449	800
ADRB3	7	19	2	1	4	4	9	4	0	1	3	4	3	2	0	35	2	32	19	10
ADRBK1	12679	10668	11394	16892	5808	7820	8131	6629	8820	5462	11084	8248	10515	7669	10411	11466	8739	8922	8425	8432
ADRBK2	1839	2042	3995	2997	4969	1539	2926	5018	676	893	5312	2314	5341	3370	3739	7586	2702	5993	2235	3924
ADRM1	26261	9231	12522	14227	2751	5131	13213	6397	4661	3367	7283	4874	6694	3833	17843	5559	4459	6123	3726	3643
ADSL	4154	4580	7546	5449	3695	2018	3471	3764	5148	1413	4753	1621	4643	2889	3335	3735	2401	3556	2132	2471
ADSS	8469	29290	15375	11992	5922	6386	3234	8912	3292	2613	6280	6168	5512	5282	14846	5286	4943	4917	2434	3838
ADSSL1	1328	108	1393	94	649	531	549	384	231	380	218	793	339	599	310	1115	506	458	309	692
ADTRP	236	238	6325	4425	159	53	171	45	151	34	66	96	64	379	93	717	450	641	110	271
AEBP1	54030	25238	7611	7731	29631	85715	23770	50289	6759	7643	11728	65331	25869	57035	34984	42520	104732	61686	25760	59568
AEBP2	1868	4526	7168	1313	1967	2467	938	3060	946	1539	2557	1705	1883	2594	4502	3287	2888	1863	1326	2713
AEN	4548	3444	3346	9115	1291	2571	2821	2573	3297	1129	4032	3013	3610	1990	3217	2915	3005	3690	1343	2291
AES	20178	13848	9325	21453	17104	22095	21291	20326	6316	6039	14142	20449	18596	16836	15800	24804	18615	21427	10204	17317
AFAP1	4543	5224	2751	17084	2616	3664	1246	3362	1074	981	3753	4720	5116	5089	4320	5096	3591	3753	1963	6068
AFAP1-AS1	6878	1095	4909	12284	5	4	1	2	7	334	3	9	0	6	8741	10	4	4	370	19
AFAP1L1	910	699	1092	478	1184	787	945	888	183	324	882	1224	883	1877	707	1923	1443	3167	1354	3742
AFAP1L2	709	2309	1932	1654	2152	2510	712	1999	457	232	1202	3218	1623	3692	482	4011	3476	1567	604	4061
AFF1	3036	2998	8801	8862	8429	7943	2862	15315	1347	2496	7345	11949	9527	10129	4517	9105	6772	8728	5046	9831
AFF2	176	371	32	345	155	141	12	21	290	62	27	226	18	233	1491	177	308	133	63	234
AFF3	364	280	1697	472	12682	36745	1697	15127	317	137	16550	21159	12682	9265	1246	3971	10644	2841	142	4089
AFF4	4437	7635	12227	13054	7739	16632	6757	13371	3887	9801	11289	18056	11820	12305	9797	11005	11068	7058	6380	10166
AFG3L1P	3088	3160	1633	2695	1447	3192	2512	1654	2415	1460	3922	2526	5256	2125	3886	2696	2350	2234	1820	1675
AFG3L2	16618	7210	15586	15666	4485	5662	7671	6065	5534	1694	7654	4533	7310	4396	14108	5193	4125	4580	2321	3187
AFM	0	0	0	0	2	0	0	2	0	0	8	1	8	0	0	0	1	0	0	0
AFMID	2890	3476	3593	909	2053	2692	3817	2265	1719	2213	2140	5211	3174	2852	3008	2377	1971	2345	1716	2164
AFP	0	2	0	0	87	32	4	3	2	3	10	12	41	119	2	57	131	25	1	29
AFTPH	2965	6318	6951	5885	3960	7394	3911	12223	1214	2033	7949	7036	7797	4905	3772	5211	6031	4640	1637	3703
AGA	913	2716	3004	791	1628	3194	1064	2790	583	496	1704	2569	2360	1871	1310	1931	2020	2066	710	1197
AGAP1	3901	9169	774	1849	4111	8096	2448	6283	1633	1906	7237	2324	6971	3976	4472	3904	4657	2607	1341	2796
AGAP11	127	401	156	130	1799	1595	390	1088	335	3115	1056	562	1987	1588	177	3360	1645	1871	2241	3596
AGAP2	481	528	980	1338	392	265	426	492	448	295	2421	841	4502	774	246	1458	768	1175	576	772
AGAP2-AS1	658	200	464	496	579	1152	487	529	155	738	3563	869	4356	1148	638	795	1101	757	536	617
AGAP3	16703	12243	6048	11442	4946	6536	6798	2455	4238	4269	4148	4805	5472	5842	15023	8810	8018	6303	4809	5470
AGAP4	464	741	401	466	183	284	759	538	40	96	467	689	570	715	441	162	218	498	99	555
AGAP5	444	640	603	602	609	1238	918	994	245	607	762	963	990	798	569	668	854	635	617	581
AGAP6	1709	3345	3252	4445	2337	3508	4122	2908	1012	2137	2091	3416	2801	2994	2014	2911	3207	3010	2471	2090
AGAP7P	50	117	727	351	153	300	185	136	30	111	86	160	129	144	73	142	242	106	117	94
AGAP9	310	550	1028	698	673	938	793	894	192	655	481	672	590	849	425	675	805	542	593	588
AGBL1	0	0	0	1	0	0	0	0	3	1	0	0	0	0	1	0	1	0	0	0
AGBL1-AS1	0	0	0	1	0	0	0	0	0	1	0	0	0	0	0	0	0	0	0	0
AGBL2	38	40	130	320	268	913	211	323	21	62	326	670	323	529	40	159	593	110	55	252
AGBL3	54	91	72	49	128	33	54	32	164	44	35	70	30	148	122	147	64	75	38	167
AGBL4	46	52	1	15	65	73	107	78	5	1	25	34	19	55	66	68	59	39	14	35
AGBL4-IT1	0	0	0	0	0	0	0	0	0	0	0	0	0	0	0	0	0	0	0	0
AGBL5	2074	2587	3360	3371	1755	2364	1367	2038	1108	1098	2003	1649	2755	2248	4045	2152	1687	1376	938	1685
AGBL5-AS1	0	0	0	0	0	0	0	0	0	0	0	0	0	0	0	0	0	0	0	0
AGER	626	852	689	1130	636	975	1380	468	441	1238	808	1032	1484	1355	219	1224	1333	977	1438	1218
AGFG1	5865	8829	10078	8597	3395	5527	4286	5440	1766	2361	5680	6763	5996	4746	9353	6751	4659	5910	3406	4054
AGFG2	1055	1292	1144	507	1022	816	1382	714	724	1304	785	1535	953	1780	1223	1927	1156	1442	994	2238
AGGF1	2103	2133	2532	2639	2633	5312	4031	6411	931	2155	3097	4601	3443	3672	2586	3433	3615	3115	1848	3258
AGK	2240	3924	4246	4516	1750	2139	1609	1124	1840	1468	1847	2232	2253	1784	2263	1998	1514	1389	1428	1495
AGL	1096	1376	4562	1733	2584	5501	16444	12024	750	1509	4615	5507	5041	3927	1814	2316	2530	1826	1082	2263
AGMAT	86	230	1459	329	118	53	97	207	76	76	233	92	151	87	43	111	50	80	97	51
AGMO	36	47	2270	0	55	19	14	18	2	48	11	15	16	61	8	119	25	64	73	115
AGO1	1822	4537	4965	7644	2985	4003	2476	3553	2310	1994	3786	3617	4942	4308	2847	4111	3398	2922	1950	3777
AGO2	1394	1953	2552	2633	438	1006	1339	1899	1361	280	2517	446	1814	400	1104	383	332	445	350	405
AGO3	246	585	1365	1162	404	737	577	925	432	438	863	511	853	419	402	394	403	410	323	465
AGO4	2862	4000	2113	5901	3887	5389	2085	3855	1803	2100	2898	4366	3650	5253	8233	4519	4570	3540	2890	4403
AGPAT1	3604	3875	6217	4277	3524	9056	6238	4380	2246	2459	5065	4616	5839	4412	3355	4967	6142	5397	2762	4976
AGPAT2	8893	2493	4305	2338	5196	2422	5765	3108	2692	767	6573	3023	7009	2228	5301	13804	3505	14624	5142	4358
AGPAT3	10548	8189	8365	15026	6578	8111	7386	7096	8432	4888	8948	4514	10799	5509	8987	7457	5184	5359	5341	4678
AGPAT4	2057	1535	1314	1774	914	964	676	1070	1671	1269	432	1610	710	2579	2599	2035	2540	1737	1302	2397
AGPAT4-IT1	31	33	80	44	35	26	16	16	38	27	13	41	10	82	42	17	35	42	24	46
AGPAT5	5911	5387	10161	5379	1568	1925	2661	2670	1874	712	3140	4752	2955	2823	6941	2286	2238	2090	701	1826
AGPAT6	15248	8915	10793	12862	5028	13281	9249	9622	6103	2885	7524	10551	11086	8679	12662	8312	9367	8982	4214	6568
AGPAT9	292	183	194	2615	899	333	176	175	87	126	678	1958	190	763	308	3435	1400	807	294	1446
AGPS	3632	4696	19624	9055	2181	4795	6755	2023	2785	1891	4077	4760	2595	4135	4820	4370	4702	4284	2343	4024
AGR2	62	49	564	101	21434	51411	10603	43445	319	528	46514	73940	32314	28834	68	3910	23263	6320	116	7319
AGR3	14	24	39	14	4788	11887	5	30539	40	31	3193	7257	4252	1797	3	1530	4984	8046	7	796
AGRN	61007	15448	12087	25679	10065	24749	18613	27647	10654	9445	17605	22893	26012	22528	61051	13703	17808	13343	9497	16206
AGRP	8	1	7	4	0	3	7	3	2	3	0	4	3	1	0	1	0	8	1	6
AGT	198	200	819	30	122	585	69	516	309	1124	30	162	16	240	608	167	361	679	925	220
AGTPBP1	1905	2171	2441	2671	1438	1444	2282	2051	1301	638	2182	1143	2037	1649	1897	1974	1531	1460	1075	1822
AGTR1	54	74	187	53	1434	343	72	15673	18	33	188	32094	95	7543	175	1003	1088	996	296	5442
AGTR2	0	1	0	0	56	0	0	0	1	0	0	8	0	2	0	22	21	0	0	29
AGTRAP	2719	1860	5223	2993	2034	2763	4137	3633	2187	755	1612	1643	2216	2028	3506	2263	2831	3587	1383	2050
AGXT	0	0	5	0	1	0	5	3	0	0	0	0	1	3	0	12	2	10	9	3
AGXT2	0	0	0	1	10	6	1	6	0	0	1	8	2	22	0	8	3	3	0	9
AHCTF1	7676	19447	19934	13932	5068	5508	2990	6092	3805	3005	5075	6640	4679	3917	13725	4873	3794	3789	2720	4208
AHCTF1P1	0	0	0	0	0	0	0	0	0	0	0	0	0	0	0	0	0	0	0	0
AHCY	13963	22223	12870	23463	15143	13741	20510	9887	11294	5461	15466	6280	13833	7287	8108	8325	7946	8306	4986	4617
AHCYL1	11552	5688	10706	21018	14094	15060	25020	15370	5362	7159	12916	11111	13960	11358	9905	12813	10244	10720	6577	8957
AHCYL2	1863	4104	4365	3030	2053	2862	1455	2111	1057	5852	2625	4629	2218	2918	2846	2438	1958	1562	3813	2671
AHDC1	1379	2729	2092	4337	2626	2997	1544	3621	2463	4275	1836	3864	2290	4728	3653	5539	3098	3527	4289	5527
AHI1	990	2520	2808	2406	1782	1407	2041	2368	2611	1241	2006	2216	2771	2858	3493	2459	2062	1751	1321	2772
AHNAK	74533	83826	32263	16964	219232	218846	46667	151244	19222	80040	189510	198350	266778	187246	119840	268359	146580	159372	104339	242520
AHNAK2	10153	3507	4780	329	2452	3886	3339	5754	499	11157	3664	3597	4488	6336	26973	5504	7028	4505	9462	7671
AHR	1676	2239	8207	3634	4719	3355	1924	28476	1396	7280	5316	4791	2967	9452	4514	11377	7299	7523	6717	15675
AHRR	143	301	75	66	174	197	868	775	876	105	347	445	415	177	217	283	182	829	133	203
AHSA1	10433	8589	17260	10421	4806	5466	6868	12237	5919	2996	4719	3549	6057	4320	6068	6346	4612	7008	3357	3777
AHSA2	3377	7715	3452	4549	11692	18739	7814	10094	3680	4805	9119	12454	9853	11696	4387	13451	19493	7946	5873	8196
AHSG	1	2	0	0	0	0	0	0	0	0	0	0	0	0	0	2	0	0	0	0
AHSP	2	0	4	0	0	2	0	1	0	1	0	2	0	2	9	3	3	4	1	3
AICDA	1	5	17	11	3	4	2	1	2	6	8	2	2	12	2	26	7	11	6	8
AIDA	5409	3922	10632	6131	4819	3986	3880	5385	1605	1591	5194	4941	4955	4202	7047	4863	3286	4469	1992	4647
AIF1	3716	1170	3343	2438	2263	747	2721	1731	2032	1874	1328	1630	1568	2644	1562	4264	3037	5990	4864	3867
AIF1L	6249	3249	5759	4676	3174	2338	1730	509	5637	3168	2539	1214	3852	5242	8038	6170	2113	2547	3124	5281
AIFM1	4579	4543	5184	6418	2620	3118	3742	4725	1381	1914	2551	4100	2826	2650	3529	2826	2428	3332	1954	2334
AIFM2	1884	2162	6473	3162	1960	2000	2714	1876	528	564	2941	1425	3902	1569	1489	4706	1877	4082	2111	1840
AIFM3	212	173	280	239	262	94	406	302	52	52	224	168	303	164	182	147	178	319	157	162
AIG1	1214	1296	3958	698	2688	2903	5251	3856	1257	990	3923	1852	5412	2195	3182	3029	2715	2686	1326	2322
AIM1	5695	6733	7808	2346	3599	2465	2147	4526	1277	3794	9228	8870	11417	9912	10073	6492	2584	4961	3490	4669
AIM1L	251	341	180	302	42	29	256	120	124	1713	304	387	252	142	523	123	53	47	1459	77
AIM2	1163	205	882	672	114	14	266	163	212	219	87	130	64	158	192	451	59	164	186	154
AIMP1	4858	5669	5405	7833	4245	5984	5600	5591	2519	1782	7334	4555	9154	3964	3886	4830	4886	4099	1948	3478
AIMP2	2380	2930	3483	4163	1270	1887	3199	2489	1377	1474	2059	1385	2264	1194	1447	1579	1225	1707	1332	903
AIP	3583	2136	2457	1750	2701	2321	2849	2320	2411	1572	2472	2203	2488	2745	3575	4020	2945	3741	2075	3472
AIPL1	11	2	14	12	5	7	7	2	3	1	0	4	1	2	1	2	2	3	0	5
AIRE	4	10	8	78	3	5	4	2	3	1	3	10	2	10	1	37	4	5	5	19
AIRN	0	0	0	0	0	0	0	0	0	0	0	0	0	0	0	0	0	1	0	0
AJAP1	56	52	14	22	17	41	26	13	1	110	26	15	8	95	23	91	87	68	61	110
AJUBA	1883	1869	992	2215	1471	5173	1598	2660	2561	756	3070	1255	3772	2654	988	2320	2759	1154	587	1989
AK1	3781	1717	2948	744	1254	1582	3289	2190	1171	2488	921	1517	1041	1931	2023	2591	2231	3536	2979	2340
AK2	11700	8601	16219	39649	12086	13948	19679	11662	13192	10139	12300	14750	14127	12134	19089	12789	9987	10547	8613	8447
AK3	6130	4039	15006	6243	5602	6001	5668	9228	1992	1673	7159	5991	7118	7385	7241	10672	7201	7811	3108	6778
AK4	2718	1470	5450	3737	5181	3539	5851	1787	2386	409	1157	2525	1004	4177	3501	5252	1354	2659	1009	2758
AK5	155	103	35	19	1957	515	97	560	255	731	72	47	140	4214	246	3170	425	663	425	1371
AK6	906	1093	1594	1179	957	1433	2569	1226	380	742	1080	1118	1282	927	1099	1395	1430	1335	573	908
AK7	13	14	26	1	110	233	114	213	2	8	4	64	8	97	53	132	138	96	18	170
AK8	29	47	15	37	147	244	282	397	16	45	148	168	282	164	30	126	161	248	34	110
AK9	120	640	269	379	399	499	1077	747	350	456	952	265	954	489	342	476	397	381	317	525
AKAP1	16533	16987	4898	9563	6110	5743	7310	11895	6314	1391	5576	8320	4666	6662	20003	10555	4457	6355	2336	4635
AKAP10	2061	1803	3374	2291	2617	2575	1633	3901	1010	1290	2825	4083	2629	3038	2443	2838	2476	2713	1828	3179
AKAP11	1762	4750	5732	2663	3079	3866	1197	8004	1151	2210	3614	4338	3037	5074	4060	5380	4433	4339	1789	4629
AKAP12	761	1392	414	345	4822	2817	1224	1798	115	470	1321	3834	1717	6079	2605	9920	4725	6078	4279	13415
AKAP13	6146	10869	8054	11543	10439	13720	4251	11987	4290	13076	7684	19368	9068	17488	9269	13864	12657	11521	14898	15620
AKAP14	3	2	3	0	0	1	0	3	0	1	0	5	0	1	3	2	5	0	2	1
AKAP17A	436	644	716	692	280	272	164	379	143	154	355	289	426	373	410	505	281	355	279	388
AKAP2	1	0	2	2	5	2	2	4	1	0	0	0	1	1	3	10	5	2	6	3
AKAP3	106	111	90	352	112	74	9	49	95	204	18	7	8	43	152	117	68	30	190	30
AKAP4	0	0	0	0	0	0	0	0	0	0	0	0	0	0	0	0	0	0	0	0
AKAP5	201	209	739	1088	248	640	488	1146	345	60	502	2180	361	638	226	283	881	416	77	393
AKAP6	92	150	147	77	300	183	78	321	153	219	113	186	101	491	116	415	261	271	261	406
AKAP7	468	963	1450	790	595	254	604	422	1462	127	180	319	231	645	1312	1062	627	794	292	662
AKAP8	2601	4443	3224	4819	3233	4060	4321	3921	2339	7296	3591	3902	3944	3884	2500	4594	3993	3602	6577	3505
AKAP8L	6496	4400	4767	6406	4293	8830	7682	5517	3522	13355	4250	6726	6022	4979	4482	5912	8487	6066	14834	5067
AKAP9	4476	6527	8604	10753	6050	13152	3169	5292	2581	6433	7358	8921	7204	7188	7856	5783	9617	3603	4054	6458
AKIP1	1035	745	1203	1647	857	2073	1906	1446	593	623	1814	1392	1892	1349	701	1291	1724	1462	838	1337
AKIRIN1	3858	4176	14755	11883	3422	6677	4558	5066	3163	3194	4136	5360	4246	3657	5440	6599	4768	3784	2729	4639
AKIRIN2	4062	2537	4276	3032	1758	1988	2486	2271	1535	1163	1925	1850	2359	2178	3104	3333	2197	3040	1596	2642
AKNA	3150	2806	4073	6671	3194	1638	1998	2829	2032	1481	1607	3647	1530	4597	1816	8262	3947	4976	4210	4885
AKNAD1	29	2	14	16	56	13	8	5	3	12	30	8	42	25	30	23	35	25	11	73
AKR1A1	8557	8620	10173	11306	6682	7939	10631	6444	8406	6715	9102	6549	11361	6369	4910	7565	7482	9332	6922	5940
AKR1B1	4335	9279	8660	2508	2674	1581	1488	2152	4080	1584	1042	1900	1554	3650	4072	6930	5281	10076	4503	4155
AKR1B10	53	3	3498	5	13	3	320	24	23	4	12	10	10	19	31	33	23	31	5	11
AKR1B15	81	124	502	851	7	11	17	5	19	10	6	45	2	4	506	23	26	32	87	1
AKR1C1	426	917	26468	61	1271	206	12109	746	1363	492	40	122	70	1114	952	5018	828	4217	3287	4212
AKR1C2	386	1089	55986	62	1546	391	9600	1400	2512	1257	50	147	49	916	345	6552	1197	6742	5311	4100
AKR1C3	1859	1008	9821	298	3557	800	2411	1879	83	1036	239	1327	356	2694	2158	5053	2119	4303	6095	5365
AKR1C4	1	0	7	0	0	0	0	2	0	0	2	1	3	0	1	0	0	3	1	2
AKR1C6P	0	0	9	0	0	0	0	0	0	0	0	0	0	0	0	1	0	0	0	0
AKR1C8P	7	10	51	7	8	5	1	8	2	12	14	7	12	3	32	20	5	23	23	2
AKR1D1	4	6	0	0	0	0	1	12	0	4	4	0	12	1	0	4	3	5	1	1
AKR1E2	91	238	81	22	192	122	47	126	399	424	17	69	56	142	435	250	130	133	350	171
AKR7A2	1775	2669	5397	5182	3008	5985	7587	2991	1133	1320	4334	2558	5456	3005	1926	2787	3127	2786	1567	2630
AKR7A2P1	0	0	2	0	2	0	0	0	0	0	0	1	0	1	0	0	0	0	1	1
AKR7A3	129	64	567	661	4952	14910	5594	989	36	138	3407	133	4304	247	187	598	3386	248	105	119
AKR7L	209	77	483	291	610	2443	1640	145	71	189	631	125	688	164	332	223	1439	97	124	75
AKT1	16255	8957	8698	17385	8494	20697	18588	12396	6837	5756	16719	21483	17664	11470	15500	13355	12330	13723	8124	9384
AKT1S1	7918	4046	3761	2981	2693	4215	6246	3483	1604	1885	2370	2972	2542	2929	3712	3652	3348	3295	2604	2994
AKT2	8683	15471	9731	14676	12116	16614	11342	12426	6054	6745	9864	10313	11412	10407	8072	17266	13801	13422	8376	10717
AKT3	13419	10204	1388	8472	6243	2882	3556	2238	557	612	1375	3098	1720	6432	13802	6738	4848	3920	1872	7356
AKTIP	1992	2207	2335	1957	1809	3652	1848	2232	1438	1429	3177	2486	3542	2244	2340	2713	2605	2250	1244	2325
ALAD	4218	3364	2806	2581	5495	5802	3933	5644	1710	3136	4574	5480	5643	6052	3120	7186	4974	6061	4036	6214
ALAS1	5127	3012	8199	7710	2067	1704	2773	5172	2285	1227	2029	1940	2165	2422	6652	3785	2163	3545	1728	2972
ALAS2	34	34	0	3	0	1	1	8	0	0	0	0	0	2	13	18	7	4	2	0
ALB	6	62	7	11	242	66	45	219	116	90	36	114	48	967	9	346	317	164	22	2493
ALCAM	3573	2948	3209	1457	5434	52954	13659	18271	1783	4459	11453	35866	8151	13655	8891	5077	17530	8381	3096	8317
ALDH16A1	3347	4411	1798	2705	2515	3792	3490	3101	1780	1521	2281	3291	2949	3005	1335	4414	3195	4345	2823	2973
ALDH18A1	8494	14377	9875	19535	6219	7998	6423	12091	5172	7002	6480	7395	6563	6720	8656	5101	5260	6862	4695	5228
ALDH1A1	450	756	4058	539	14583	1295	397	1431	568	507	1038	3307	1218	5957	665	21231	8608	11399	2692	12690
ALDH1A2	16	83	48	26	707	287	28	94	12	2192	84	224	65	831	62	1023	798	495	1655	973
ALDH1A3	4003	1066	505	15401	1818	1092	299	1954	762	723	422	1463	436	4930	3383	5870	1857	2902	3169	2902
ALDH1B1	6519	3757	9394	5065	1611	3888	2700	5146	1375	704	2812	2086	2754	1919	7638	2828	4180	4045	1543	1643
ALDH1L1	61	400	32	13	1061	65	11	196	13	1127	27	39	27	348	4	3564	434	1782	1532	534
ALDH1L1-AS1	1	1	1	2	0	1	2	7	0	2	2	3	1	4	2	1	1	2	4	4
ALDH1L1-AS2	2	6	0	1	148	4	0	4	0	3	1	0	0	8	0	194	14	119	35	9
ALDH1L2	2238	1051	2688	462	937	2196	761	2322	1270	1749	775	5010	671	3009	2783	1101	2236	2203	1890	3522
ALDH2	3464	6374	9191	4784	11932	2832	2340	5676	4926	2315	2772	3535	4346	5763	3221	33251	7873	22336	10719	10314
ALDH3A1	15	43	36	25	70	2	63	5	61	12	7	7	12	103	24	170	32	43	14	91
ALDH3A2	3593	2686	8282	2366	14258	9549	4139	14027	4208	2639	3078	4277	2970	5488	4875	10040	8359	8516	3353	6199
ALDH3B1	2793	653	1079	627	501	704	608	768	953	557	490	301	421	685	2637	1116	1377	1737	1036	798
ALDH3B2	449	1584	2575	2377	4003	6892	8523	7012	1329	697	13434	1860	8685	2150	790	1912	2588	3250	786	317
ALDH4A1	753	774	1316	959	1448	3151	1360	1252	639	771	4939	1735	7112	1985	655	2389	2289	2243	1797	1480
ALDH5A1	926	2417	2804	407	1108	2502	1402	3242	431	735	4175	2417	5146	2400	981	1939	2061	1660	798	1620
ALDH6A1	274	1309	263	519	2192	1184	243	1468	248	451	762	676	758	1222	446	1627	640	791	523	1245
ALDH7A1	3856	11123	7973	14740	5254	6529	5017	3658	3654	3199	6099	3522	7571	9679	4073	8243	5083	3262	2666	8042
ALDH8A1	88	181	51	66	190	118	135	368	403	56	68	113	118	221	300	169	131	212	92	143
ALDH9A1	3709	7539	12771	9432	10493	6909	9168	20518	2840	3209	5423	9186	5945	10270	5210	13268	6483	12503	4482	10350
ALDOA	167352	36148	70703	37268	31546	85478	164512	117449	34318	25215	102563	38774	123375	30528	106439	43055	50523	68532	22793	25861
ALDOB	0	14	1	0	0	2	1	1	0	0	0	2	0	1	1	6	0	0	2	0
ALDOC	925	989	17984	366	960	193	1162	294	929	789	184	398	232	1191	727	3643	520	2776	660	1807
ALG1	1455	3164	3869	2740	1710	6164	4703	3574	890	1566	2082	2341	2194	1884	1355	1877	3542	2601	1533	1594
ALG10	164	282	657	133	210	555	192	551	127	217	374	369	308	262	224	239	328	258	109	157
ALG10B	1103	1373	1137	494	1312	4313	588	2940	169	548	2278	2710	2093	1984	2034	1799	2601	1284	483	1299
ALG11	170	319	477	239	180	296	165	775	93	145	223	236	271	256	362	238	164	251	147	377
ALG12	2182	1644	1043	1502	1854	1594	2208	3859	819	918	3216	1020	3367	1559	1862	2224	1514	2454	1153	1433
ALG13	1708	2687	2693	3069	4571	5198	2540	4088	973	1480	2391	5506	2705	5226	1799	4808	5007	3443	1860	4194
ALG14	620	304	347	562	837	719	807	914	492	501	878	579	998	617	681	895	645	724	535	710
ALG1L	10	92	45	6	39	56	7	20	28	10	665	17	550	56	43	79	86	36	14	63
ALG1L2	27	105	65	68	13	18	1	6	9	26	7	41	3	34	9	18	13	10	16	21
ALG1L9P	59	100	62	65	68	86	57	100	43	62	47	124	91	147	98	97	115	49	93	133
ALG2	3071	3783	3304	3822	2801	3517	3345	4607	1774	1367	2510	3173	3075	3400	2220	3820	3156	3285	1363	2337
ALG3	3113	3428	6875	3256	1659	2376	5381	3839	1926	1331	3099	1807	4201	1570	2044	1814	1527	2821	1520	1067
ALG5	2453	2713	2465	3831	1909	1908	5885	2982	1549	1872	1789	1641	1958	2080	1784	2654	2048	2834	1555	2156
ALG6	1540	3626	2802	2637	1161	2416	1758	1968	661	989	1784	1811	1609	1449	1953	1545	2029	1260	640	990
ALG8	2682	5346	3780	2611	3798	11291	3169	4564	2409	1286	6923	2888	4875	2174	2284	2658	6111	3218	1504	1704
ALG9	1441	1232	2194	2222	1391	1758	2791	1847	1039	645	1621	1600	1965	2075	2017	2520	1641	2065	1295	2013
ALK	17	16	14	7	18	8	7	20	6	6	30	6	22	89	30	70	56	501	16	23
ALKBH1	711	722	1171	696	1116	1390	751	1091	409	636	576	1001	751	923	773	1307	1398	976	607	851
ALKBH2	1334	1628	1656	1188	1405	1444	1988	500	1557	722	1292	1291	1582	1253	1235	1327	1128	929	655	858
ALKBH3	1025	1375	1903	1404	957	1230	1376	1247	967	781	913	1198	963	1295	742	1580	1437	1484	965	1288
ALKBH3-AS1	0	0	0	0	0	0	0	0	0	0	0	0	0	1	0	0	0	0	1	0
ALKBH4	1013	1135	1171	1450	752	964	1280	558	626	549	413	699	528	780	828	858	797	796	458	636
ALKBH5	5504	4990	6145	5855	3688	4837	5039	7809	3631	2506	5180	4381	4923	5315	7943	7429	4913	6844	2930	6097
ALKBH6	1977	649	494	582	539	1038	1648	813	529	583	466	747	716	679	1532	808	826	930	730	680
ALKBH7	1638	1470	1020	2391	2509	1911	3479	1692	1932	550	1357	1525	2201	1902	1295	2598	1812	2546	1031	1914
ALKBH8	524	575	1403	1372	831	1046	880	925	241	384	1101	1062	1287	1394	758	1153	1074	962	492	1159
ALLC	0	6	4	4	2	3	0	1	2	0	9	1	3	4	2	6	3	1	3	2
ALMS1	2129	3685	2911	3757	1589	3345	1670	3004	882	1071	2182	2620	2661	1768	3592	1593	1673	1492	1074	1788
ALMS1-IT1	0	0	0	0	0	0	0	1	0	0	0	0	0	0	0	0	0	0	0	0
ALMS1P	30	30	37	19	66	17	31	119	21	29	30	37	20	52	67	40	43	52	24	56
ALOX12	109	539	0	2	2	0	3	0	6	0	1	5	6	23	24	7	6	0	1	12
ALOX12-AS1	96	167	143	130	181	109	84	87	110	148	71	147	124	206	102	257	144	127	126	181
ALOX12B	7	8	14	2	4	5	43	0	1	0	4	0	1	3	13	18	19	4	1	3
ALOX12P2	208	557	637	443	59	5	168	3	9	31	559	367	571	209	442	119	41	15	26	134
ALOX15	3	3	9	2	34	13	27	38	11	13	789	76	927	48	4	50	17	30	11	43
ALOX15B	64	66	21	20	345	139	1195	368	91	52	59	80	61	249	123	847	664	2019	543	168
ALOX15P1	0	4	13	5	9	10	6	3	5	18	10	8	23	13	2	30	7	10	13	7
ALOX5	3090	1232	2237	4763	1876	1046	1637	2103	1147	1771	826	5370	879	4360	1930	4271	3144	3024	3354	2695
ALOX5AP	3479	832	2230	1986	979	1246	1459	1179	1014	1219	291	759	253	836	1792	1896	2015	2206	1954	1096
ALOXE3	49	10	19	7	12	55	79	32	4	3	52	188	82	48	27	24	35	4	0	19
ALPI	0	0	3	0	0	0	0	0	0	0	1	0	0	0	1	0	0	0	2	0
ALPK1	2427	2225	2976	4927	2197	2557	691	3252	955	1185	1039	3136	1698	4288	2716	3550	3290	3172	2118	3377
ALPK2	524	131	526	434	15	298	373	824	175	244	15	229	7	494	191	133	344	357	679	357
ALPK3	822	992	897	1348	2496	794	950	889	311	582	682	1497	749	1644	523	3539	1018	2036	1218	2132
ALPL	512	1690	5432	639	1214	505	723	711	563	704	450	245	942	2006	609	2291	672	2983	3046	2822
ALPP	1	6	3	10	0	0	3	0	0	9	2	1	1	0	1	1	0	0	14	0
ALPPL2	2	0	5	5	0	0	2	0	0	6	0	0	0	0	0	0	0	0	3	0
ALS2	1233	3124	4337	2951	2618	3419	2245	3528	2550	1321	3751	4180	4207	3217	1690	2966	3103	2218	1370	3138
ALS2CL	4418	1011	4568	1628	1911	1311	1955	1520	754	4613	1067	1507	1098	3213	6042	3225	2285	2212	4415	4472
ALS2CR11	2	78	11	5	24	14	2	19	28	1	10	22	50	43	13	37	50	14	26	82
ALS2CR12	28	79	46	23	24	32	83	96	47	82	115	85	97	47	24	23	20	41	75	56
ALX1	185	5	22	6	6	2	6	3	0	0	0	0	0	0	250	3	4	10	2	0
ALX3	60	173	5	54	10	2	45	1	238	8	12	11	12	32	10	51	27	65	8	34
ALX4	2	99	3466	1264	774	121	22	32	2518	189	217	469	207	1495	14	1548	406	197	64	1784
ALYREF	8959	10645	7788	8428	1687	2635	7900	2296	7031	873	6009	4394	7415	2041	7787	2808	1900	2866	1273	1891
AMACR	21	18	62	25	49	84	49	105	9	34	34	41	37	34	32	54	51	46	38	32
AMBN	0	0	1	0	0	0	0	0	0	0	0	0	0	0	4	1	0	1	0	2
AMBP	40	13	294	40	270	78	151	70	1	1	227	14	190	19	15	37	62	51	1	47
AMBRA1	2030	2163	3531	4106	2223	3204	2068	3577	1163	1532	1694	4104	2010	3232	2220	3180	2910	2821	1673	2559
AMD1	6274	13298	23442	21325	4878	4300	5636	5165	9145	5002	12793	9656	11234	6066	21773	9550	4571	5456	3495	4305
AMDHD1	29	26	13	139	217	1393	193	98	24	60	956	1070	449	287	10	165	482	96	75	112
AMDHD2	1904	2413	2384	2323	2206	5977	3063	2366	780	1047	3099	3047	3455	2934	1570	3051	5337	4173	1857	2254
AMELX	1	0	0	0	0	0	0	0	0	0	0	0	0	0	1	0	0	0	0	0
AMELY	0	0	0	0	0	0	0	0	0	0	0	0	0	0	0	0	0	0	0	0
AMER1	4966	361	11051	6318	689	917	349	1045	960	540	559	839	499	806	3366	822	569	580	490	665
AMER2	2	1	0	0	0	0	0	0	3	0	0	0	0	1	0	0	2	1	0	2
AMER3	0	0	0	0	0	0	0	1	0	1	0	0	0	0	4	0	0	0	0	0
AMFR	4632	4487	5678	4337	4552	15423	3663	11332	1222	1926	28925	15267	47621	7109	4381	8079	8078	7611	2765	6004
AMH	97	809	30	225	20	41	345	72	60	14	804	240	1555	235	58	98	52	45	22	58
AMHR2	5	1	5	2	9	10	1	3	2	1	5	10	14	11	2	8	60	7	1	40
AMICA1	771	611	804	688	1254	180	779	977	1172	410	373	706	273	1650	419	3778	2515	3801	1490	2437
AMIGO1	251	132	25	56	516	476	212	600	60	242	286	320	248	389	249	577	317	333	227	335
AMIGO2	751	1403	658	466	3729	3400	4396	14831	1125	453	2599	2414	2587	5332	795	7938	5103	2799	613	4426
AMIGO3	269	192	670	507	168	236	1331	461	409	338	277	171	338	275	157	281	235	318	249	281
AMMECR1	1322	2101	1809	2224	1243	2214	1223	2059	295	450	541	1673	498	1186	2236	966	809	900	443	914
AMMECR1L	4504	4588	4555	3472	3369	4817	1808	3454	2318	1688	2872	4804	3255	3629	5302	4348	3718	3110	1902	2942
AMN	6	21	96	285	33	7	9	2	17	23	11	9	6	15	5	71	11	19	31	21
AMN1	737	826	519	395	527	1323	378	1174	325	431	704	615	811	778	1084	739	1580	941	344	676
AMOT	2502	2462	2167	1430	2381	2571	167	2636	765	1662	438	3820	468	3451	5016	2241	1921	1532	731	3673
AMOTL1	1809	4625	1789	4626	4847	2654	1848	2750	1174	634	2177	4155	2581	7902	1660	8167	4442	4635	2109	8047
AMOTL2	6929	2384	2343	1342	4671	8211	2774	7012	1778	1515	3100	4312	3338	5070	7008	11299	8525	5300	3834	15756
AMPD1	6	74	66	44	428	16	8	3	100	285	8	139	22	203	24	569	126	75	127	706
AMPD2	5235	2691	4157	9014	2787	2960	3537	2716	3272	2608	2421	3197	2721	3980	4647	4280	3996	3862	3165	4742
AMPD3	1292	1500	1624	2042	759	980	729	2249	589	868	894	1379	842	1560	914	1871	1465	2259	1692	1160
AMPH	253	121	231	547	546	420	1738	421	22	33	465	1326	1201	1028	181	530	960	694	89	860
AMT	799	1054	1983	471	2339	3652	1597	1072	540	955	452	1139	678	2144	719	3333	4461	2283	1313	2132
AMTN	24	34	36	46	3	1	3	0	3	2	27	36	22	13	31	2	37	2	1	43
AMY1A	0	0	0	0	0	0	0	0	0	0	0	0	0	0	0	0	0	0	0	0
AMY1B	0	0	0	0	0	0	0	0	0	0	0	0	0	0	0	0	0	0	0	0
AMY1C	0	0	0	0	0	0	0	0	0	0	0	0	0	0	0	0	0	0	0	0
AMY2A	43	15	7	48	134	63	12	43	20	11	10	89	31	102	40	109	116	84	41	75
AMY2B	1979	523	335	741	5436	2593	425	1624	873	479	447	3005	794	3027	1894	3939	4149	2794	955	2319
AMZ1	54	35	113	39	17	237	77	279	44	7	429	92	1032	138	31	23	76	42	9	14
AMZ2	7431	10465	5669	7290	5605	6086	11473	7077	5625	1508	12773	9557	13059	5330	7270	5534	5043	5780	2040	5004
AMZ2P1	1469	1057	678	705	2433	2009	1796	1501	813	438	1691	2433	2102	2156	1641	2258	2380	1793	598	2105
ANAPC1	5421	7007	13540	9400	3206	3875	3980	3351	2184	1489	5240	3005	5519	3655	6268	3336	2569	2686	1754	2882
ANAPC10	840	687	910	929	690	842	1135	924	524	241	1089	828	1485	712	881	991	867	756	427	1004
ANAPC11	8122	9946	4901	5044	2857	2823	10373	4132	9203	1175	4321	5780	6178	3241	5503	2871	2534	4074	1756	3052
ANAPC13	3525	1729	4920	4924	2731	5360	4195	5533	898	1178	4511	4263	5967	3947	3776	3693	4649	4095	1342	4175
ANAPC15	1546	2522	1049	946	1146	1173	2742	1493	2050	961	1891	1009	1638	1190	1229	1567	1167	1509	935	961
ANAPC16	6899	6239	9724	5127	9654	9648	8973	9088	3513	5032	3934	6421	6900	6815	7562	10765	8352	8566	4648	5926
ANAPC1P1	10	12	56	20	10	7	3	23	2	5	20	9	22	8	42	5	1	14	12	9
ANAPC2	3683	1679	1699	2093	2682	4445	4622	2955	1686	1671	3299	3958	4363	3675	3549	4215	3775	3190	2468	3311
ANAPC4	2832	1538	5075	3372	2724	3443	2080	2583	1088	1603	2087	2643	2421	3687	2833	3877	3678	2854	1839	3255
ANAPC5	14614	8932	9827	12583	9010	10863	13498	7055	8982	7259	5920	14991	7031	11188	15807	10852	10337	8588	6553	10367
ANAPC7	7328	5093	5378	4626	4281	6067	11571	4373	2679	2549	5896	7744	7391	4565	6705	5388	4684	4982	2422	3456
ANG	1244	142	98	72	1080	663	404	200	117	412	188	349	227	387	952	1000	648	505	365	377
ANGEL1	1628	1742	2853	2305	3002	3196	1475	3629	988	2964	2062	2307	2199	3628	1478	3017	2845	2813	2804	3256
ANGEL2	2339	4985	5073	4247	3455	4124	2962	4735	1677	1634	3433	4854	3945	3628	3368	3551	3687	2986	1705	2866
ANGPT1	108	273	10859	89	507	174	68	325	134	1281	351	227	337	595	176	758	437	857	1076	1927
ANGPT2	851	352	1930	436	862	1154	1429	1075	670	235	602	731	851	1282	445	1877	1651	1225	760	1293
ANGPT4	1	5	1	4	71	4	0	3	1	3	6	12	14	29	7	69	19	69	28	159
ANGPTL1	125	102	143	41	3066	159	224	103	7	48	151	701	146	929	955	2456	771	522	573	6216
ANGPTL2	4345	3422	1778	1360	5543	9050	3598	7860	1750	657	1337	3510	1956	11326	4940	15049	12308	8515	5866	17799
ANGPTL3	0	0	0	0	0	1	0	0	0	0	0	0	0	0	0	0	1	0	0	2
ANGPTL4	3661	734	2005	165	2145	187	1079	562	1685	479	199	100	163	630	611	10370	1716	3999	8416	1889
ANGPTL5	7	1	4	0	93	1	9	3	0	0	0	8	0	18	2	56	10	18	23	56
ANGPTL6	56	46	68	63	37	34	71	32	27	151	14	98	12	69	87	95	151	194	138	106
ANGPTL7	0	81	0	0	467	10	0	0	15	2	0	9	2	68	2	347	11	2	52	244
ANHX	0	1	0	0	0	0	0	0	1	0	0	0	0	0	0	0	0	0	0	0
ANK1	95	65	54	40	85	219	33	102	30	21	407	134	909	122	69	320	144	104	120	375
ANK2	367	1583	422	255	2480	623	125	412	62	303	374	2637	381	4081	2640	7727	3223	3254	1973	7205
ANK3	2681	2617	2914	8250	5636	5066	944	5735	708	8663	1656	4005	2383	4548	4832	2695	2275	1490	3851	2191
ANKAR	209	280	280	120	284	302	93	196	55	188	173	336	161	327	314	294	341	212	182	348
ANKDD1A	191	305	354	191	365	149	243	317	147	225	118	333	133	645	264	932	478	809	411	777
ANKDD1B	14	10	2	8	29	4	6	106	1	5	7	27	18	61	12	24	22	32	10	63
ANKEF1	338	1197	3108	628	806	1451	269	2597	29	585	1858	1266	2148	747	606	597	647	650	413	537
ANKFN1	4	5	1	0	11	3	0	5	2	6	3	79	0	13	1	8	8	4	8	53
ANKFY1	5917	6548	7937	7653	6863	5528	4545	8214	3065	3145	5425	7804	5290	8921	10203	8412	6168	7704	4332	8016
ANKH	11371	5118	5613	7285	3126	3730	3006	5447	2341	6577	1794	3012	2435	6527	16233	9353	6270	8698	6168	4707
ANKHD1	303	836	629	726	390	1173	1503	584	210	443	886	1147	730	724	607	1179	1392	804	227	375
ANKHD1-EIF4EBP3	2	2	2	4	6	2	3	1	0	0	3	2	3	3	0	1	2	1	0	13
ANKIB1	4022	7981	18343	15601	3796	7713	4211	6270	2393	3573	5701	7552	4475	6732	9186	4121	4687	4256	2854	4894
ANKK1	13	32	54	17	217	299	276	114	38	31	17	96	33	199	34	215	349	70	19	137
ANKLE1	169	215	410	284	98	149	207	52	244	710	104	140	155	115	150	155	109	88	685	117
ANKLE2	14177	5902	6566	11190	4736	7791	9224	5136	4517	2756	5065	10764	5832	6584	16628	7612	6678	5407	3593	5238
ANKMY1	450	2150	383	646	1090	1374	1447	1395	201	521	1728	905	1995	993	442	1180	1009	891	590	706
ANKMY2	784	1421	2602	1294	1738	2130	1005	3192	955	2754	1715	2929	1674	2679	865	2865	2652	2234	1824	3388
ANKRA2	650	798	916	798	1542	2145	769	2226	322	1163	1038	1731	1407	1930	889	1763	2096	1110	858	1852
ANKRD1	229	52	22	5	14	21	25	16	34	3	23	1	5	39	406	612	466	10	9	17
ANKRD10	6088	11463	9083	26217	6205	7619	9397	10415	5020	4726	12509	7667	12646	12408	5042	11187	12655	9912	5530	8199
ANKRD11	6496	11530	8024	12445	5667	7483	3863	5171	6581	3319	10393	7615	11782	7801	12597	9092	4953	5294	4723	8700
ANKRD12	3092	2157	4870	3901	4264	5848	2664	6386	1406	1174	4976	5087	4721	4653	6824	5250	4989	3825	1872	4432
ANKRD13A	4318	2981	6792	3526	3458	4922	3839	3260	2384	3764	3334	5131	4126	6022	4820	6000	4188	3650	2842	4509
ANKRD13B	1295	3775	1507	1760	751	805	2792	1038	1211	272	1357	666	1208	778	853	1006	880	1198	520	1048
ANKRD13C	2172	3090	3504	1905	1920	3137	2230	3005	643	1253	2610	3138	2496	2623	2975	2671	2580	1972	1148	2305
ANKRD13D	4795	5524	4157	6059	2252	3139	5483	3239	3477	2470	5516	3039	5587	2745	3889	3830	3715	3732	3075	2764
ANKRD16	1026	2093	924	1404	876	754	642	1102	661	327	1912	526	2732	714	1715	861	834	844	394	690
ANKRD17	4828	13695	10907	18607	8889	11797	2721	12972	3548	2960	9676	15672	13119	11739	7466	8567	6970	6804	4371	9563
ANKRD18A	432	130	154	5	45	175	384	341	396	650	586	10	507	59	991	65	55	47	409	23
ANKRD18B	3	10	22	4	5	9	111	6	4	20	25	6	8	15	20	12	1	1	4	5
ANKRD18DP	0	2	4	17	0	0	7	3	5	4	4	1	21	0	3	2	11	2	9	4
ANKRD19P	6	7	62	1	0	2	5	9	6	20	0	4	0	8	68	4	5	2	33	5
ANKRD2	89	21	29	10	10	12	11	12	4	9	7	10	15	29	7	22	26	27	18	62
ANKRD20A1	0	0	0	0	0	0	0	0	0	0	0	0	0	0	0	0	0	0	0	0
ANKRD20A11P	0	3	86	7	2	13	18	5	3	6	16	16	1	10	4	7	5	0	8	11
ANKRD20A12P	9	322	24	10	337	121	14	69	5	33	54	56	48	382	56	633	326	185	116	908
ANKRD20A19P	2	7	13	1	1	1	30	1	0	6	9	22	20	9	0	1	1	1	5	0
ANKRD20A2	0	0	0	0	0	0	0	0	0	0	0	0	0	0	0	0	0	0	0	0
ANKRD20A3	1	2	9	7	1	0	2	0	0	0	1	3	1	2	3	1	0	1	0	0
ANKRD20A4	2	18	8	9	4	2	2	2	8	5	2	3	6	8	10	6	6	6	1	19
ANKRD20A5P	19	67	853	594	354	256	200	198	9	25	303	304	214	189	66	219	82	70	32	262
ANKRD20A8P	8	50	21	49	9	9	7	12	16	9	1	8	4	7	29	6	3	14	20	7
ANKRD20A9P	392	481	1023	837	473	870	588	675	178	240	579	819	587	681	459	422	578	340	256	598
ANKRD22	1328	2196	2837	1897	142	464	344	930	761	390	198	1449	226	297	393	274	250	421	239	199
ANKRD23	401	335	395	597	427	457	346	598	238	248	1089	485	1480	476	425	436	387	337	315	406
ANKRD24	178	93	90	70	218	685	244	131	23	156	137	230	149	182	104	266	746	165	140	185
ANKRD26	476	1044	2882	1558	1248	1868	460	1347	420	516	1885	1431	1159	1396	1032	1022	1299	843	417	1256
ANKRD26P1	22	363	1	30	1	1	35	5	1	6	7	6	15	0	1	5	9	11	3	1
ANKRD26P3	1	33	1	10	1	0	0	0	6	9	1	2	1	1	1	0	1	0	7	12
ANKRD27	17531	9313	2949	6726	2279	3551	3756	3560	3369	2076	5685	3096	5169	2665	14491	3175	2789	2684	1927	2764
ANKRD28	2348	8665	11493	8401	4126	11442	2986	9286	3670	1814	8689	6196	5384	6022	3691	4606	6256	5151	2289	5081
ANKRD29	71	239	97	148	1407	695	81	128	73	43	116	186	111	1189	173	1973	884	1222	454	2579
ANKRD30A	1	3	8	12	2640	1526	2599	8733	6	70	691	16867	4	3611	1	321	881	1849	18	3113
ANKRD30B	60	24	121	11	857	1264	44	1041	2	5	16353	723	18869	155	59	162	213	143	3	103
ANKRD30BL	7	8	0	0	2	0	0	0	2	1	2	0	2	5	24	10	2	0	4	2
ANKRD30BP2	1	4	4	0	2	1	0	1	2	4	3	6	1	4	7	1	0	0	5	0
ANKRD30BP3	0	0	2	0	0	0	0	0	1	0	0	0	0	0	0	0	0	0	0	0
ANKRD31	20	15	32	5	61	60	17	106	5	14	12	52	24	62	31	57	99	46	20	98
ANKRD32	343	933	1628	1206	510	1249	929	1067	369	460	713	1079	699	834	402	691	870	565	349	612
ANKRD33	0	0	1	0	5	4	1	0	1	0	0	3	1	8	0	8	4	5	1	7
ANKRD33B	871	350	2806	2637	602	398	228	341	40	115	255	882	275	910	1909	1174	618	570	316	2009
ANKRD34A	103	75	42	132	58	69	188	109	28	101	32	47	45	78	123	88	65	138	95	74
ANKRD34B	4	6	1	13	0	5	4	94	1	4	3	1	0	11	42	18	4	1	3	2
ANKRD34C	2	0	91	0	0	0	1	3	0	1	0	0	1	2	4	5	1	9	1	5
ANKRD34C-AS1	0	0	0	0	0	0	0	0	0	0	0	0	0	0	0	0	0	0	0	0
ANKRD35	81	892	57	152	451	129	107	135	261	632	48	321	104	724	156	1032	524	1008	462	1121
ANKRD36	982	749	885	810	825	871	335	617	458	458	935	911	1429	1164	2362	854	737	557	533	1184
ANKRD36B	564	485	706	703	715	692	244	510	523	465	719	642	897	797	1187	922	700	434	330	824
ANKRD36BP1	0	0	1	0	0	0	0	0	0	0	0	0	0	0	0	0	0	0	0	0
ANKRD36BP2	169	517	597	611	419	58	77	50	816	894	33	219	25	318	527	587	151	171	361	559
ANKRD37	867	141	717	112	334	466	436	305	140	218	157	160	242	245	1390	647	685	323	176	652
ANKRD39	948	908	1173	1189	414	489	818	561	849	263	1146	467	1403	360	744	495	410	458	325	497
ANKRD40	5993	3295	3970	3760	3337	5972	7323	6952	3446	1302	6491	5500	6171	4895	7584	7608	4393	6619	3075	5588
ANKRD42	136	580	426	242	377	2227	299	1539	55	236	942	287	919	389	140	517	1061	614	206	456
ANKRD44	724	910	2320	1750	971	844	454	1947	458	776	880	2204	826	1981	910	2564	1904	1690	1026	1550
ANKRD44-IT1	0	0	1	0	0	0	0	0	0	0	0	0	0	0	0	0	0	0	0	0
ANKRD45	97	170	60	42	18	11	57	17	8	7	15	34	38	69	117	38	21	13	15	83
ANKRD46	750	2602	4274	2885	1036	2185	1333	5047	951	900	3929	1485	4082	1377	1149	2050	2271	2185	616	1319
ANKRD49	1479	1365	1333	1009	1090	1513	1023	1208	548	898	1786	1451	1608	1350	1026	1669	1399	1214	736	1067
ANKRD50	1239	4606	2043	3562	1902	7729	1912	7541	613	454	5367	5687	7708	4827	2669	2258	5172	3029	1608	5115
ANKRD52	6834	6456	10153	10244	6181	9319	3561	9598	2249	3453	6459	13897	6665	8014	7759	7938	6065	5978	3613	5282
ANKRD53	37	155	153	170	158	33	18	30	112	32	14	46	24	87	50	577	153	116	136	238
ANKRD54	2080	1839	1304	2645	1234	1049	2117	1878	1657	663	2039	937	2618	1241	2850	1676	1247	1601	832	1014
ANKRD55	17	22	7	5	11	11	6	34	2	6	19	36	20	51	12	19	17	29	15	5
ANKRD6	1456	1324	585	1380	1074	1673	393	1189	184	388	374	2159	592	2460	1398	1718	2075	1453	619	2337
ANKRD61	7	10	14	12	10	7	12	11	7	32	8	4	8	9	3	13	5	15	14	8
ANKRD62	5	16	58	1	0	0	0	0	3	1	1	0	0	0	58	1	1	0	0	0
ANKRD62P1-PARP4P3	0	20	2	4	36	1	0	1	0	2	55	15	11	22	13	15	1	6	0	4
ANKRD63	0	0	0	0	0	0	0	1	1	0	2	0	2	0	0	0	1	0	1	0
ANKRD65	48	454	200	163	1105	324	174	809	229	105	118	542	195	1751	27	2427	1187	1183	212	1492
ANKRD66	0	0	0	0	0	0	0	0	0	0	1	0	0	1	1	2	2	1	0	0
ANKRD7	39	19	33	1	3	3	0	1	7	5	2	10	13	12	37	6	14	5	8	16
ANKRD9	337	186	318	260	202	434	451	282	508	658	166	823	179	347	307	490	366	457	828	412
ANKS1A	2689	6046	4352	5597	3927	5638	2454	3543	2139	1859	4841	4096	5558	4595	2932	4728	3856	4516	2527	5426
ANKS1B	216	124	24	157	544	790	60	955	422	101	846	673	679	360	735	231	343	149	74	216
ANKS3	1824	2292	1940	1510	1620	3457	2848	1832	1718	1288	1533	2086	1904	1782	1513	2065	3488	2173	1399	1455
ANKS4B	7	4	1	0	0	1	6	3	1	3	0	0	1	4	1	1	1	3	3	0
ANKS6	5211	5279	2774	3882	816	877	371	675	2996	363	239	1016	367	1418	2778	1635	1670	1910	978	1871
ANKUB1	0	1	0	0	0	0	1	0	6	0	0	1	0	0	2	0	2	1	1	2
ANKZF1	5422	4919	5514	3500	4562	4399	6181	3409	2633	3439	3126	4111	4218	5365	5439	4659	4679	3467	3310	3115
ANLN	5411	6342	14821	8603	509	3165	5773	2406	2335	582	5317	3409	3868	1098	5003	366	280	225	322	399
ANO1	3139	9186	850	670	17450	67118	4936	7016	2048	20777	21263	9796	21027	21196	3739	18339	26227	5194	11548	11453
ANO1-AS2	1	1	0	0	2	4	0	0	0	4	1	1	0	0	0	1	1	0	3	0
ANO10	1430	2347	2107	2093	1825	3366	1753	4425	1026	1503	2873	2659	3167	2103	1849	2569	2213	2736	1610	2208
ANO2	74	349	46	50	213	351	86	76	26	23	97	108	159	281	122	240	220	330	201	638
ANO3	2	15	2	1	10	973	0	5	3	4	212	7	16	44	12	161	286	71	16	170
ANO4	56	11	10	10	51	7	41	20	0	3	26	26	14	75	287	64	30	11	15	185
ANO5	150	144	73	192	123	37	359	71	14	24	27	17	16	93	183	135	51	147	57	46
ANO6	9292	5500	10782	4785	8746	7729	2681	9411	2463	2904	5004	9582	5434	9171	12763	14854	7541	10471	5962	11304
ANO7	27	1608	27	69	60	163	116	79	31	13	103	101	125	178	25	62	150	116	22	62
ANO8	984	3813	582	965	1491	3561	2433	2008	4065	16852	2507	1923	3562	1869	1276	2312	2168	1873	19854	1677
ANO9	6074	5360	4518	9398	2172	1721	1484	3015	567	1013	2251	5307	3381	2302	3825	2558	1974	1948	1468	1419
ANP32A	15468	13354	15242	12224	9464	13573	16355	11275	6760	9804	21268	12777	23276	9063	12594	10763	10069	8688	7105	7616
ANP32A-IT1	13	21	77	74	64	106	12	81	6	111	59	49	40	65	100	35	30	26	110	59
ANP32AP1	10	10	16	9	13	11	13	7	6	12	22	10	12	4	5	9	9	3	6	6
ANP32B	23400	10936	13450	20173	8752	11610	15203	6841	10588	3420	8611	9347	8123	7535	10282	12392	8999	9079	4706	7388
ANP32C	1	2	0	0	1	0	0	0	1	0	0	0	2	0	0	1	0	0	0	0
ANP32D	0	0	0	0	0	1	0	0	0	1	0	0	0	0	0	0	1	0	1	0
ANP32E	15771	8466	14237	18395	1651	5007	4451	3547	4795	1971	5153	5325	3860	4060	24119	4933	3546	2678	1608	3154
ANPEP	2539	890	8663	1913	4674	1881	2906	2529	852	682	1487	20569	1778	23326	8046	10596	6050	4100	3378	6565
ANTXR1	10359	15142	4323	2080	11979	29264	8901	30452	6231	7242	4812	22855	10384	22238	11933	15326	22969	17469	8495	24342
ANTXR2	2483	2519	2530	3707	4203	2869	1752	3674	741	946	1463	2580	2091	5257	2476	7532	6706	6666	3138	7522
ANTXRL	6	166	118	80	7	0	0	0	16	30	2	4	8	38	3	17	2	4	10	17
ANTXRLP1	4	6	17	11	2	1	5	10	5	4	5	7	3	26	2	24	3	13	14	6
ANXA1	21522	6735	6458	7874	17723	7183	14924	9048	3831	3742	5629	13332	6566	31023	16295	51125	19578	27259	19043	44802
ANXA10	0	0	14	0	2	2	9	20	0	1	1	0	1	2	0	3	2	0	0	2
ANXA11	11704	6854	9875	6903	7493	10202	6514	11136	4676	5452	7917	8779	9322	11202	8560	13807	10711	16288	8390	13411
ANXA13	15	10	14	1	18	23	11	23	16	4	4	33	7	67	3	50	74	115	17	34
ANXA2	107528	42770	63325	27306	23587	50744	38712	40494	20313	31938	39391	49813	45880	46891	87990	60436	49398	77705	42908	47599
ANXA2P1	0	2	1	0	4	0	2	1	4	1	1	0	2	1	2	0	3	0	1	0
ANXA2P2	3951	1742	3032	1462	1000	2056	1384	1705	808	1472	1924	2144	2063	2156	3599	2554	1989	2975	2008	2119
ANXA2P3	0	0	0	0	1	1	0	0	0	0	0	0	0	0	0	1	0	0	0	0
ANXA2R	234	84	202	176	193	103	192	144	152	136	203	189	204	367	195	552	376	375	238	423
ANXA3	2358	725	397	2063	2144	282	173	347	3339	1112	1949	2994	3742	3440	1431	4502	1182	1185	784	2967
ANXA4	6191	9649	8305	10305	3879	5484	2675	7213	1714	1949	7160	7564	8011	5982	8152	6111	6390	6899	2708	5676
ANXA5	31761	27595	20736	30255	18442	23002	26687	18787	15890	10267	22605	27731	36637	27149	33818	35553	29866	38178	21998	33459
ANXA6	24135	22155	13416	41007	16909	35039	13506	13784	5244	4622	36956	28843	44799	17500	22189	30453	21664	26645	13457	22230
ANXA7	8487	8535	18260	11422	8051	11246	9485	11784	4445	6869	9470	10121	13247	9466	10701	12992	9352	11659	7045	8824
ANXA8	2394	1444	3004	230	189	47	2688	5	606	11262	50	70	175	1546	1760	793	1015	35	5100	193
ANXA8L1	476	304	724	34	58	10	505	0	173	2661	21	22	40	408	516	198	204	5	1396	42
ANXA9	16	129	44	62	2081	3495	314	3204	20	68	1955	1545	2012	608	26	492	1732	1107	52	263
AOAH	1106	526	1242	1618	710	108	598	710	559	537	761	940	761	1229	454	1485	806	1280	1500	1453
AOAH-IT1	0	2	0	3	2	0	0	0	0	0	0	0	0	0	0	1	0	1	0	0
AOC1	20	89	855	22	22	19	11	15	63	20	33	15	27	38	8	84	29	57	43	22
AOC2	133	89	171	190	228	242	102	347	73	124	106	85	126	143	206	306	193	419	316	177
AOC3	1418	4233	438	641	7784	1719	1219	2760	245	674	1635	2691	1745	6573	799	30410	6149	24505	12339	18245
AOC4P	7	17	4	5	49	10	8	20	2	6	9	15	15	54	13	159	54	112	93	207
AOX1	105	620	1731	128	2410	272	105	462	325	80	2386	443	1488	1165	517	3395	827	2151	2121	3781
AOX2P	0	5	7	2	14	31	14	39	14	1	71	106	91	21	1	6	15	9	6	22
AP1AR	1168	4005	3165	3938	2148	4023	841	5372	743	715	6554	3526	7686	2938	1959	2391	2577	2206	651	1638
AP1B1	8199	7851	11100	13041	5130	4788	9501	11968	6083	4657	7083	4516	7172	6871	10632	11038	5847	13838	9300	5751
AP1B1P1	0	2	0	0	0	2	2	0	0	1	2	0	0	0	0	0	0	0	1	0
AP1G1	6395	7889	12951	10650	6760	14923	5003	10815	3972	6266	22080	11041	29570	9956	8214	9661	8088	7298	5624	7424
AP1G2	9053	5238	5159	5967	6432	12376	8494	7304	2928	4649	7863	10787	10815	8314	6684	7503	9385	5214	5360	5150
AP1M1	3888	3393	3655	3516	2406	2873	4590	3312	2334	4825	2610	2999	2851	3028	3188	4654	2956	4999	4744	3685
AP1M2	4430	2940	685	706	5101	8379	9704	7292	5215	14765	7038	5580	8378	3008	3785	2342	2780	2110	7773	1136
AP1S1	5972	7419	6849	7449	2614	3290	6704	2257	1909	1350	2537	2510	3223	2553	3923	1930	2418	2777	1287	1939
AP1S2	1210	1886	2172	1579	1102	1529	4496	2060	814	610	1672	1235	1266	2121	1740	3842	3204	4797	1435	2337
AP1S3	364	591	2380	529	227	444	677	1199	223	327	1370	790	717	475	469	601	435	379	168	243
AP2A1	10130	5556	4562	5227	4975	8621	7365	6387	3877	2880	3716	5855	4781	6102	6101	7260	5880	7193	5039	6374
AP2A2	6674	5756	3061	6570	5277	3624	5784	5153	1832	2172	2905	5201	3035	5508	5282	7265	4927	7871	4788	6343
AP2B1	18142	10769	31320	14515	19211	31538	23730	29130	11063	6901	28713	26035	31112	19482	17800	18847	14192	19169	8262	17745
AP2M1	23353	29017	36268	18745	12383	16611	28026	21727	18099	8871	21751	20330	26531	18900	16800	17824	14848	21718	12321	18195
AP2S1	8747	7002	7152	3929	3804	4206	9192	5161	4560	2096	4838	4060	5649	4191	3150	4482	3845	6862	3622	3821
AP3B1	4518	3491	4842	6803	3614	4996	4058	8895	1742	5475	3817	5209	3700	4612	4654	4051	3673	4399	4006	4072
AP3B2	745	99	87	7	183	57	3436	120	20	292	42	83	68	403	962	383	368	92	206	238
AP3D1	12420	9896	10416	17980	7160	11647	14912	15170	3600	3373	14811	12189	13521	10273	11309	11877	8767	11659	5393	8693
AP3M1	4104	5579	8757	6149	4107	7330	6021	7742	1682	3422	10681	7936	12793	5491	5828	5102	4397	4929	3031	4506
AP3M2	3897	3950	3629	3820	2022	4429	2822	3095	1489	677	2657	2911	3419	2794	3349	2165	2858	2261	1012	1980
AP3S1	5942	3758	5584	7711	3904	4077	34809	6801	2325	2046	6944	3684	11008	5036	5548	4987	4940	6364	2363	5179
AP3S2	21	18	26	57	14	18	25	31	26	25	15	17	7	27	17	24	22	33	25	17
AP4B1	2817	1238	4043	3211	1628	2077	2145	1922	1471	2104	1638	2407	2065	2657	2150	2659	2535	2934	2078	2624
AP4B1-AS1	1	1	3	0	0	2	0	2	2	4	1	6	0	2	5	5	5	6	2	2
AP4E1	1114	1669	2532	1121	977	1824	874	1346	446	1843	2816	2906	2311	1587	1889	1526	1347	1120	1447	1379
AP4M1	2879	2669	1426	1381	1528	2575	1914	1258	602	846	1166	1774	1810	1425	2082	1600	1972	1492	1129	1242
AP4S1	603	277	743	348	923	994	731	792	689	384	747	792	704	894	598	1110	835	876	395	738
AP5B1	4828	3781	5305	6824	2140	2046	1728	2917	853	1521	2158	2665	2514	2499	5920	4060	2502	2732	1795	2270
AP5M1	1033	2089	3684	2490	1875	3437	2114	4838	1040	2391	1781	2593	1918	2651	1740	2638	2273	2595	1393	1957
AP5S1	548	473	867	500	551	656	611	1025	435	579	850	762	1272	786	611	693	632	901	616	751
AP5Z1	2606	4038	5694	6096	2450	3515	5272	3875	2729	3941	1944	3927	2712	3418	2298	3819	3618	4234	4451	2761
APAF1	1453	1483	2548	3540	1862	3163	2342	1919	1093	1823	7526	3700	7814	3107	2749	2626	2680	2024	1430	2825
APBA1	504	4787	61	110	570	370	182	236	427	334	338	398	478	1548	494	1200	672	638	418	1068
APBA2	2905	2774	3587	3090	182	308	224	968	1128	556	38	448	72	487	2109	487	490	773	585	527
APBA3	2257	1403	1853	2559	1047	1284	1644	1348	569	438	672	1337	881	1190	1931	1585	1304	1389	787	1264
APBB1	1711	875	297	441	2705	1215	3452	2239	814	620	409	1683	475	2388	1703	3886	2262	2494	1316	2761
APBB1IP	1696	965	1724	1687	916	566	722	1231	599	901	487	1073	533	1373	812	3598	1248	3921	2575	2180
APBB2	2818	2692	5453	2535	7711	17396	6561	23829	896	2015	4737	9989	7840	8467	5633	7274	11992	8232	3921	9933
APBB3	1138	2218	1590	1966	2377	3164	5950	3059	670	3327	1416	3495	2191	3363	1354	3104	4040	3555	3441	2912
APC	1303	1906	4232	2625	2013	3422	2033	3948	768	3284	2126	3466	2423	2767	1841	2542	2540	2311	2521	3345
APC2	5	4	5	2	5	15	120	62	5	1	77	25	95	24	5	9	20	43	6	16
APCDD1	662	951	1138	388	3030	1001	1222	2566	2617	2583	170	874	441	4865	666	3667	1176	2606	1314	2565
APCDD1L	143	111	40	18	54	36	46	100	410	48	12	142	85	937	183	112	44	68	147	202
APCDD1L-AS1	28	31	9	4	38	22	45	22	71	18	6	26	16	263	36	27	18	21	32	54
APCS	0	0	0	0	0	0	0	0	0	0	0	4	0	0	0	0	0	0	0	0
APEH	5500	3210	5675	7213	4875	8120	11674	7380	2351	1842	5393	3803	6318	4276	3189	4937	4805	5114	2785	3314
APELA	43	138	24	6	96	82	1	220	1	3	38	85	25	36	58	105	241	154	3	115
APEX1	39335	9880	10718	13890	9975	13265	14383	10799	10567	7163	12262	9454	16611	11624	21435	10507	9351	9752	7300	7079
APEX2	4717	4919	4101	2929	1309	2743	2364	2433	910	664	1040	2776	1987	2038	4681	1787	1633	1715	953	1477
APH1A	51209	21281	22323	20114	12687	15898	16307	14734	9382	6382	14360	11816	15085	12731	51192	14228	13585	12889	6925	11229
APH1B	585	540	1778	1033	1790	3965	848	2144	596	1765	1852	4532	2167	3017	985	2848	3317	2191	1611	2639
API5	7291	14436	18102	16394	7635	10807	9157	13065	5050	4390	6199	9236	6422	8969	8862	9776	7363	8314	4217	6792
APIP	1775	1927	1633	1471	2083	7319	3054	3391	1316	618	3487	1567	2312	1673	1397	2073	4805	2358	1094	1587
APITD1	43	68	152	95	52	121	101	73	51	9	89	55	77	57	77	59	85	50	18	35
APITD1-CORT	0	0	0	0	0	0	0	0	0	0	0	0	0	0	0	0	0	0	0	0
APLF	197	756	513	559	269	98	119	577	184	71	144	256	154	434	325	430	292	366	108	326
APLN	2233	198	811	149	307	589	2198	406	236	76	205	865	172	717	587	702	1034	1102	160	707
APLNR	2915	3932	862	1225	1972	1812	1550	1461	658	1383	2711	4029	2987	7145	1213	4363	5199	8265	2218	22022
APLP1	1070	162	152	36	73	253	3277	158	110	279	364	108	183	160	3290	179	183	120	236	255
APLP2	33195	37793	46838	34639	22371	27916	20954	26355	14892	7510	27088	21361	27901	35834	32159	40230	26683	30163	15657	34215
APMAP	7469	11467	23228	8361	13829	22771	8568	14093	3311	5296	16207	12146	17030	8376	7835	16324	17546	16276	9156	8976
APOA1	19	11	10	11	7	5	32	0	2	3	4	7	2	11	11	14	14	12	10	22
APOA1-AS	0	0	0	0	0	0	0	1	0	1	0	0	2	0	0	0	0	0	0	3
APOA1BP	20349	6430	8222	11362	5984	4941	6716	5214	3729	1559	2491	5019	2493	3022	13515	4138	3981	4282	2010	2712
APOA2	0	1	2	0	0	0	0	0	1	1	0	0	0	0	0	0	0	0	0	0
APOA4	0	0	1	0	0	0	0	0	0	0	0	0	0	0	0	0	0	0	0	2
APOA5	2	1	2	0	0	0	0	4	0	0	0	0	0	0	0	0	0	1	0	0
APOB	5	32	0	0	17	12	5	28	0	2	0	4	3	12	15	190	15	109	47	59
APOBEC1	0	0	0	2	0	0	0	3	0	0	0	0	0	0	1	0	0	2	0	0
APOBEC2	0	0	2	0	5	1	0	0	0	0	0	1	0	1	0	0	0	1	4	3
APOBEC3A	94	11	842	198	16	10	305	57	18	13	73	17	27	24	24	145	46	115	32	32
APOBEC3A_B	0	0	0	0	0	0	0	0	0	0	0	0	0	0	0	0	0	0	0	0
APOBEC3B	4794	1436	2132	8451	159	426	758	466	204	71	600	385	702	232	3310	277	135	64	119	92
APOBEC3B-AS1	10	2	1	12	6	6	0	0	3	0	1	0	0	1	8	4	5	0	0	0
APOBEC3C	817	679	1451	952	644	207	296	567	295	439	378	828	354	1465	905	1319	619	919	714	1532
APOBEC3D	878	455	910	1489	420	295	391	382	287	286	324	793	418	859	464	926	526	567	477	676
APOBEC3F	1149	681	1337	1529	699	677	354	417	272	302	409	793	480	1190	872	1184	917	682	403	961
APOBEC3G	1617	850	3634	3292	1076	556	1303	1057	845	552	484	1386	469	1477	750	2072	1232	1287	1053	1367
APOBEC3H	194	101	277	289	81	17	210	178	68	24	60	152	67	99	64	144	92	177	62	103
APOBEC4	0	0	0	0	0	0	2	0	0	0	0	0	0	0	0	0	0	3	0	0
APOBR	1728	583	1363	1863	675	1233	1546	1450	790	397	801	886	655	1214	863	2828	2462	2396	903	1229
APOC1	10072	3093	3092	3667	3199	5359	7603	7552	6786	2037	4070	2185	6415	2415	1801	19708	20014	24384	4998	1255
APOC1P1	50	15	30	25	24	17	45	40	29	11	6	11	28	12	13	65	88	78	19	8
APOC2	0	0	0	0	0	0	0	0	0	0	0	0	0	0	0	0	0	0	0	0
APOC3	2	0	0	0	0	0	0	0	0	0	0	0	0	0	0	2	0	0	0	0
APOC4	0	0	0	0	0	0	0	0	0	0	0	0	0	0	0	0	0	0	0	0
APOC4-APOC2	5	1	2	241	1	0	4	3	0	1	0	3	0	0	0	4	6	5	1	0
APOD	224	5337	495	416	71683	1838	901	50605	1291	2903	4011	8476	9522	33771	654	56063	9711	46231	6518	37428
APOE	65937	23733	29097	27088	19706	15998	28921	23379	24363	17876	14607	11667	21343	18577	11267	68094	48070	71419	38848	19457
APOF	0	0	0	0	8	6	61	20	0	0	9	2	15	7	0	0	7	23	0	0
APOH	0	0	3	0	0	0	0	0	0	0	0	0	0	2	0	0	0	0	0	0
APOL1	10662	3947	12160	10386	4607	2616	15013	10313	3253	3788	2616	7991	2263	6263	5349	10429	5784	12182	8339	7530
APOL2	5190	2861	7210	12151	3240	2370	15469	9481	5175	2839	2171	6120	2160	5634	2495	7043	4672	7930	3590	4755
APOL3	3969	1974	8296	7061	5967	1816	8976	5277	5374	3264	1576	4970	1419	5135	1923	9153	4114	6558	5106	7001
APOL4	820	353	1152	873	1186	549	1443	1756	6511	182	589	2215	727	1604	340	2772	982	2908	372	2747
APOL5	0	1	3	0	3	3	0	0	5	3	1	6	2	38	0	5	6	10	6	81
APOL6	11754	6596	17719	26177	8614	2491	7548	24662	10732	11965	3285	6828	2454	6792	11947	14981	5021	8493	9769	6287
APOLD1	763	864	1110	693	962	1693	1691	1081	471	766	915	1159	1124	943	1873	4498	4460	8490	5798	9917
APOM	25	155	155	79	124	141	186	90	71	156	105	165	109	270	37	254	160	130	131	167
APOO	1467	2895	1504	1408	717	821	2083	800	1162	672	997	790	1052	570	1298	743	691	694	429	482
APOOL	1598	2451	1852	1141	1856	3698	1340	4846	450	1260	2338	3362	2456	2327	3194	2277	2144	2115	1095	1927
APOOP5	0	0	0	0	0	0	0	0	0	0	0	0	0	0	0	0	0	0	0	0
APOPT1	2301	1012	2394	1688	1662	1824	2610	1380	2269	1472	1189	1604	1338	1466	1970	1874	1467	1745	1453	1399
APP	56997	105539	40652	104962	43493	57341	22299	74405	38550	80195	30958	72830	58203	106000	71567	71944	57840	48931	61748	66120
APPBP2	2761	3927	4042	5997	5015	6006	6449	7698	2185	1863	6034	13635	5317	7212	4878	5310	4686	4305	1893	5991
APPL1	3721	5703	7298	6227	3975	4965	3541	8941	2511	2077	4543	3800	4124	5621	6125	4528	3906	4604	2167	4442
APPL2	2937	2633	4568	1657	5440	6038	2807	4128	1573	1630	2248	6224	2501	6037	4362	5634	5868	5046	2391	6150
APRT	5530	7349	5969	2913	2902	5701	4722	3060	4910	1860	9482	3150	12292	3592	6884	4369	4063	5297	2949	2798
APTR	413	700	1466	558	437	600	1339	526	375	398	1320	812	817	609	500	393	711	543	332	501
APTX	3816	2952	6117	2586	2553	3338	3107	3996	1013	811	3176	2292	4166	2173	4221	2524	2507	2786	1023	1857
AQP1	3489	10908	2530	3138	20834	5703	3537	5265	1838	3254	6198	7274	6795	30935	7624	50047	17104	42516	14163	90984
AQP10	0	0	1	0	1	6	2	1	0	0	6	2	1	2	2	1	29	3	1	8
AQP11	30	87	115	43	128	576	51	143	63	18	343	209	269	136	67	71	478	95	36	89
AQP12A	0	2	0	0	0	0	0	0	0	0	0	0	0	0	0	0	0	0	1	0
AQP12B	0	0	0	3	0	0	0	0	1	0	0	0	0	0	0	0	0	0	1	0
AQP2	0	3	0	1	0	0	1	0	0	0	0	0	0	1	0	1	7	0	0	13
AQP3	4709	389	9239	427	833	389	765	438	1117	2004	10234	330	6684	872	1169	2580	727	1171	1554	681
AQP4	2458	7	14	0	25	3	15	2	6	7	5	4	6	82	603	78	47	4	2	143
AQP4-AS1	5	6	5	4	23	40	24	82	11	6	3	57	4	76	31	23	19	12	2	19
AQP5	887	2004	20	296	117	5	34	14	72	116	38	18	74	495	132	199	29	147	30	240
AQP6	69	182	5	4	9	12	7	6	8	28	13	21	8	73	26	20	7	7	12	28
AQP7	119	532	14	50	1511	75	23	416	6	49	83	128	80	358	7	7311	965	5205	2680	1914
AQP7P1	78	312	13	48	1091	82	42	361	15	83	68	102	61	235	22	4953	856	3856	2223	1133
AQP7P3	58	61	18	71	155	20	36	52	9	22	7	12	3	38	30	460	71	322	222	61
AQP8	4	7	6	1	12	9	4	7	6	7	15	4	13	11	6	8	24	17	8	6
AQP9	1429	167	6626	1529	6	136	1244	347	349	28	236	10	50	53	68	345	193	607	319	104
AQPEP	36	178	15	31	392	27	191	166	16	31	27	55	35	161	24	1720	300	1222	237	514
AQR	2476	4785	10221	5010	2209	4837	1527	2836	1253	3657	2819	4848	2989	3308	2847	2984	2827	2257	2753	3229
AR	193	612	2169	122	11433	17249	15254	24684	91	173	839	6028	342	5216	2142	4542	6525	5427	679	4069
ARAF	11652	11386	6348	4266	3670	4292	6455	3972	3713	3195	2676	4800	5334	4771	10546	6390	4621	5170	3750	4468
ARAP1	11005	9632	8030	8237	8828	9140	7919	11651	6696	4384	11385	11606	9788	11646	9095	13493	12155	14507	8953	13709
ARAP2	1027	1674	2727	2211	917	431	472	1486	357	700	499	1216	460	1572	1704	2020	899	1411	842	1095
ARAP3	1261	1809	589	843	1989	876	1083	827	490	913	1116	1376	1741	3544	914	3497	2552	3455	2629	5449
ARC	61	46	507	7	191	1166	121	24	10	10	872	6	1283	43	37	618	275	52	44	248
ARCN1	11744	13675	18799	26563	7296	9790	12985	13377	5464	5384	12903	10517	13135	11656	11746	12583	9067	11071	6353	11784
AREG	23	135	69	8	189	177	1823	9376	43	79	1382	1025	17894	1143	25	433	451	4685	162	1242
AREL1	2966	3580	6241	4589	2689	3880	2116	4826	1644	3241	2391	3007	2723	4189	3010	3781	2930	3020	2866	2524
ARF1	57059	63619	31409	65543	21296	25960	46289	37404	29085	15574	45935	28348	51515	23257	43580	28410	22050	33707	16711	22839
ARF3	10883	22459	17864	12845	13435	19504	9690	22752	5293	7432	17764	31533	18229	16007	12243	15983	13087	15294	7044	13273
ARF4	19304	15703	26662	20072	9667	20132	19498	24778	9245	10803	14273	14624	15961	15543	34375	15084	17650	19829	8948	14215
ARF5	19644	15223	10678	11737	7088	6506	10436	5207	9407	3964	6977	6202	10183	7319	17660	7866	6736	7844	4926	6857
ARF6	7924	8913	9405	19028	7222	15197	9613	21736	4977	5362	28923	16048	32683	10751	9618	13258	9966	12109	5408	8198
ARFGAP1	13454	12591	9798	16948	4995	13586	18540	9047	8030	5125	12006	14791	17353	10663	11231	7869	14510	10628	6210	7380
ARFGAP2	7321	7232	8136	11753	6268	8854	7787	7516	3992	3896	10025	7826	9859	7037	4875	8151	7188	7413	4490	5630
ARFGAP3	3906	3637	3883	6222	3999	2105	2637	3667	3245	3001	3955	2459	3168	4354	5638	6732	3607	4145	2755	4033
ARFGEF1	4341	5739	13132	9784	4978	17788	3495	11683	1751	3192	16781	7354	20977	6094	10574	4526	8613	4408	2327	4394
ARFGEF2	4220	8968	7345	8693	7091	14705	3496	10046	1768	4184	13155	9607	14418	7498	11920	5177	6595	3860	3141	5089
ARFIP1	1791	2673	4004	2591	3142	5448	2779	5825	1328	1036	3642	5682	5614	4148	3070	3807	4067	3572	1369	3764
ARFIP2	8219	4119	7214	5818	9915	5511	15110	7593	2552	2527	7335	7040	8250	5215	7446	6077	4619	5025	2792	4250
ARFRP1	4389	5288	3334	4936	2137	4897	6049	2832	1558	1224	3910	4072	4195	3166	3494	3703	5020	4451	2077	2719
ARG1	0	1	1	1	0	0	11	0	0	1	2	1	0	7	0	0	0	0	0	1
ARG2	233	678	1621	114	155	133	805	121	843	1074	129	113	159	291	352	255	146	196	426	196
ARGFX	0	0	0	0	0	2	0	0	0	0	0	0	0	0	0	0	0	0	0	0
ARGFXP2	0	0	0	0	0	0	0	1	0	0	0	0	0	0	0	0	1	0	2	0
ARGLU1	6240	13098	9868	12013	9536	8314	10651	8286	3530	6416	13021	15215	12769	16381	6476	14538	11857	10051	8018	14136
ARHGAP1	8234	6642	10987	10864	8672	16037	8640	10975	3908	3151	6500	13857	8323	16354	9066	11964	14276	12870	5792	10893
ARHGAP10	1622	495	714	886	1254	1094	460	734	516	133	1750	806	2044	1521	1492	2443	1554	2289	990	1995
ARHGAP11A	3527	5231	6206	7250	406	2288	2759	1266	1431	746	3973	2643	2860	1058	4455	392	445	272	400	463
ARHGAP11B	134	251	343	394	27	143	83	80	59	54	207	216	174	88	220	26	27	17	40	35
ARHGAP12	1478	2761	4820	3530	4776	5710	1368	5937	1106	1838	3324	7655	2753	6542	4528	5212	5428	4337	1458	5179
ARHGAP15	652	388	1062	985	631	237	428	428	351	348	395	576	352	883	424	1360	864	1178	828	1582
ARHGAP17	3233	5465	6956	6510	2925	4709	3120	3907	2574	2030	3749	3043	4266	4789	2617	6160	5217	5270	2887	6445
ARHGAP18	1584	1202	4786	2679	2110	1355	1711	2945	921	2202	1639	2116	1713	3241	1860	3533	3402	4439	2671	3797
ARHGAP19	1030	2934	1044	2478	2027	1761	1244	1823	1047	532	3898	1463	2740	2602	1093	2536	1926	1562	756	2320
ARHGAP19-SLIT1	0	2	0	0	0	0	0	0	0	0	0	0	0	1	0	0	1	0	0	0
ARHGAP20	89	268	78	42	373	258	44	361	16	57	59	353	115	867	232	1120	544	560	275	2703
ARHGAP21	11463	6313	10901	13115	7728	7254	1849	8953	4561	3566	5943	9697	5191	9372	22370	9849	7396	7274	4420	13310
ARHGAP22	1749	691	972	946	289	201	535	465	585	189	233	456	226	600	1037	673	586	938	614	730
ARHGAP23	927	1825	1872	2206	1767	1243	722	1821	1360	1197	924	1711	997	3767	910	5526	2438	4627	2285	5972
ARHGAP24	409	391	322	314	955	661	529	666	216	235	489	953	560	1363	573	1832	1654	1528	916	2356
ARHGAP25	1470	1145	2176	1962	1019	408	1106	1109	984	748	991	1143	966	1943	623	3506	1963	2850	1626	2484
ARHGAP26	1862	2114	3955	4672	2098	606	1146	1007	569	1489	1211	1137	1268	2789	1775	3513	1355	2331	2118	3313
ARHGAP26-AS1	18	8	19	10	0	0	0	0	0	1	0	0	0	2	1	6	0	1	1	0
ARHGAP27	5677	2520	4416	4925	2229	1276	3076	3526	2488	2633	2535	2927	2877	3480	5475	4764	2711	4511	3490	4045
ARHGAP28	279	375	924	150	262	900	125	1052	9	228	236	1617	240	2091	1000	688	1760	1298	418	2854
ARHGAP29	7354	2100	3804	2655	8287	5338	5478	9149	1116	923	7635	7381	6234	8276	7399	10261	5557	5480	2173	11686
ARHGAP30	6123	4536	5446	7925	2494	1107	2904	3461	2845	5960	2140	3632	1935	3846	5273	7963	3433	6383	7510	4241
ARHGAP31	1943	2362	2444	2664	2220	1679	1088	2061	449	674	1506	2464	1527	3452	2375	5299	2644	4224	2660	7144
ARHGAP31-AS1	0	0	14	3	2	1	1	3	0	3	1	3	1	2	8	5	3	2	0	3
ARHGAP32	2022	4394	2973	5837	4222	13359	1182	5966	1094	1091	18533	6618	21698	5890	3262	3575	6964	2753	1228	3680
ARHGAP33	6617	2325	298	2671	1957	3826	5834	1651	1699	786	3196	2403	3616	1906	5751	2253	2828	1481	945	1485
ARHGAP35	8716	9701	5286	3952	8570	18366	9907	19673	3752	3962	10719	11687	11184	10616	6389	10079	9241	8409	3986	8872
ARHGAP36	15	9	0	0	3	42	2	0	1	1	7	3	18	11	12	165	1	0	0	0
ARHGAP39	1539	1864	1100	1752	1105	5199	6005	2601	1609	439	6701	3303	6951	1212	1022	1130	2481	1728	465	793
ARHGAP4	4092	3225	4128	4521	2681	1829	7295	5090	1991	2001	1849	3119	2200	4900	2019	8430	4816	8675	6521	5909
ARHGAP40	82	537	122	88	3993	73	9	8	57	34	3257	33	4337	1056	36	1913	638	6	20	305
ARHGAP42	243	379	953	1160	378	624	90	342	142	132	247	511	320	758	320	517	593	404	216	1077
ARHGAP44	1084	843	191	395	819	252	460	693	76	321	214	422	447	729	1071	1007	413	406	275	744
ARHGAP5	2375	3966	6283	6916	4446	6465	2980	10647	1936	3316	6637	6179	5699	6270	5009	5715	4676	3832	2013	4703
ARHGAP5-AS1	112	139	102	69	202	310	142	182	126	209	167	116	148	297	119	299	312	147	141	212
ARHGAP6	111	169	129	121	1045	265	87	138	40	139	196	456	359	771	153	947	551	510	467	1203
ARHGAP8	0	0	8	3	0	1	0	0	0	0	1	0	0	0	0	0	0	0	0	0
ARHGAP9	1794	962	2167	2680	997	408	1543	1379	1312	840	489	1133	414	1355	802	3112	1420	2612	1962	1354
ARHGDIA	31581	35264	12357	21900	10429	15407	19400	14034	19145	5915	17965	22543	26677	13687	25729	20812	14211	24043	10836	15483
ARHGDIB	26753	6438	10306	9497	8180	7883	7596	27954	5305	5591	7993	10057	9349	12067	8578	16228	12191	21323	11637	12731
ARHGDIG	14	24	22	0	14	17	37	217	16	11	147	22	153	9	27	50	19	123	30	22
ARHGEF1	10873	13020	6584	8140	7460	7232	9312	6258	5698	5177	5972	11702	7516	10182	10282	14832	9951	11524	10508	9235
ARHGEF10	5754	4560	2082	4732	2735	2827	1527	2117	1944	842	1753	2567	2199	4087	8878	4189	2871	3079	1614	4869
ARHGEF10L	7629	4484	5773	9024	3132	2426	1831	3894	1636	9589	2779	3907	3403	5261	11237	5935	3505	4019	9574	4615
ARHGEF11	18871	8951	8558	12778	4637	5835	3630	8307	2452	3478	4783	8033	5495	6215	24646	6241	5249	6337	4144	5929
ARHGEF12	5600	11499	19700	9292	9886	13119	6116	15912	2880	3627	12082	12284	13116	14343	10246	11228	8698	8485	4612	14607
ARHGEF15	902	1018	436	476	1537	819	952	645	262	296	959	1329	978	2730	407	5671	2514	4990	1994	6409
ARHGEF16	2287	2220	725	1612	1168	3952	1748	1334	562	773	2605	3664	3522	1352	3016	920	1911	802	642	749
ARHGEF17	5959	7419	2810	2676	7398	10584	7769	7227	5000	4692	8108	8119	11500	9421	7762	9448	9400	7108	6576	10192
ARHGEF18	2704	2925	2469	3575	2345	3026	4386	3579	2773	4458	2370	3159	2799	3109	2894	4098	2787	3526	3891	2445
ARHGEF19	1828	5755	4142	3116	1582	3296	2504	2457	1782	1734	3051	2952	3340	2352	3479	1662	2710	2113	1286	1250
ARHGEF2	22586	8817	5465	14151	4097	5639	4695	5891	4392	9700	4638	14553	4597	6975	31331	8418	5473	7399	8096	8481
ARHGEF25	1589	2312	1365	3682	3194	2134	1168	2575	756	1128	2606	2808	4272	4482	1236	5052	4083	3867	1910	5947
ARHGEF26	501	738	83	2252	2209	9022	1054	6427	1430	85	7728	619	8243	1037	684	1737	2967	1878	459	883
ARHGEF26-AS1	145	346	130	520	193	277	122	794	253	46	264	87	261	101	256	139	259	222	37	88
ARHGEF28	1200	1087	1204	498	1692	748	430	2511	191	2360	594	1414	982	2064	2057	2177	945	1362	1284	2192
ARHGEF3	1951	1917	3686	3403	5300	4521	1494	4412	868	1477	1569	2539	1316	4003	2223	4805	3409	3704	1684	5055
ARHGEF3-AS1	0	0	0	0	0	0	0	0	0	0	0	0	0	0	0	0	0	0	0	0
ARHGEF33	27	76	58	51	53	60	26	186	9	34	39	56	76	118	64	70	74	98	34	118
ARHGEF34P	797	879	522	620	285	352	203	139	271	358	396	666	488	680	1157	323	193	104	240	413
ARHGEF35	1331	1952	439	821	314	465	401	326	436	516	248	275	165	250	1593	416	297	188	239	158
ARHGEF37	2325	1413	1062	1084	7118	13917	4224	3735	1571	8869	3207	5434	3090	5412	3181	3482	8252	2386	5045	3459
ARHGEF38	135	139	11	422	1031	1457	72	3992	59	68	688	520	389	1567	74	1057	843	2053	13	382
ARHGEF38-IT1	0	1	0	0	4	1	0	3	0	0	0	1	1	0	2	7	9	13	0	0
ARHGEF39	2471	453	2127	1394	309	1330	3251	504	274	120	1923	565	1542	271	1505	139	311	65	103	91
ARHGEF4	2524	3986	638	1368	558	257	348	261	999	2426	56	414	88	1134	2057	1451	710	1460	1951	1497
ARHGEF40	3474	3366	1809	4078	4286	4232	3229	5660	482	1480	2410	5662	3226	7459	4305	10013	6659	7683	3218	9311
ARHGEF5	3219	3134	1592	2216	1072	1400	1150	653	886	981	1337	2197	1467	2327	3737	1474	1052	524	614	1343
ARHGEF6	2553	4468	3085	4802	5938	6095	1130	4128	1126	1520	7415	9542	15722	8182	3011	7537	6519	5361	5593	7237
ARHGEF7	5581	10324	6728	10924	6325	5044	5624	6307	2703	3334	13326	4787	14320	7906	5048	9335	6419	6730	4970	8061
ARHGEF7-AS1	0	0	0	0	0	0	0	0	0	0	0	0	0	0	0	0	0	0	0	0
ARHGEF9	3224	3773	4622	5351	2035	3186	1389	2589	2986	2961	1026	2793	1184	3556	6158	2612	2337	2056	2368	3162
ARHGEF9-IT1	0	0	0	0	0	0	0	0	0	0	0	0	0	0	0	0	0	0	0	0
ARID1A	6113	7826	5399	11863	8048	17639	8410	11505	4410	5644	12360	15423	14050	9970	11836	9966	8900	6632	6468	8357
ARID1B	6078	6629	8701	8067	4902	4950	2311	7592	3714	3611	5107	5093	7555	7307	9681	6948	4953	5275	3856	6564
ARID2	2151	4206	3904	2888	2580	5071	1511	5307	1133	1680	2429	5769	2489	3162	3429	2778	3016	2018	1182	2281
ARID3A	328	435	345	761	297	514	452	758	180	147	1141	634	983	299	290	473	326	424	214	433
ARID3B	714	847	875	1241	603	827	781	623	923	926	1303	1500	1277	884	812	1061	864	597	846	898
ARID3C	6	39	34	4	4	0	2	4	7	6	1	8	2	19	9	11	3	8	7	6
ARID4A	881	1564	2596	2003	2479	2905	1564	2860	790	1781	1659	3013	1624	2819	1844	2395	2707	2058	1547	3270
ARID4B	3035	10849	5076	7538	4853	5374	3536	7481	2329	2594	6374	8501	7075	5546	7867	4777	4619	3710	2225	5458
ARID5A	4175	2763	3064	2519	4178	1617	4331	2989	2315	1673	892	2382	1307	7354	4941	7818	3688	2647	2302	4990
ARID5B	2513	3902	8727	1914	7226	3894	1443	5613	1129	3044	2771	2873	3181	7443	4497	13711	7454	9496	4939	11193
ARIH1	6358	7416	10188	7247	4623	8475	4210	5743	2524	5729	10929	10277	11872	6917	9502	7448	5973	5341	4520	6069
ARIH2	7721	2908	7882	8627	6612	9209	12835	7178	6051	3899	4491	6588	5890	7892	5961	9940	8130	7891	4767	6857
ARIH2OS	104	50	61	44	163	222	139	153	100	85	58	85	74	118	61	170	278	182	106	73
ARL1	7338	5377	5786	5726	6625	8879	7648	7580	3756	5877	27138	9783	30167	7666	12222	7732	7770	7176	3746	7879
ARL10	107	217	109	117	272	95	63	222	124	114	110	152	100	318	130	188	125	119	172	269
ARL11	430	165	563	216	115	213	194	272	175	163	372	527	445	200	159	319	316	522	237	303
ARL13A	13	3	0	108	0	0	0	0	2	1	0	0	0	0	9	0	0	0	0	0
ARL13B	433	1581	1263	574	802	1185	617	1100	161	479	1068	1185	1008	1217	1658	1476	1078	950	535	1131
ARL14	48	13	36	28	0	0	2	3	3	5	3	1	0	2	7	5	0	1	2	1
ARL14EP	1343	2139	2310	2754	1724	2221	1176	2613	1015	852	1844	2218	1729	2054	1375	2257	1894	1671	854	1725
ARL14EPL	1	1	4	4	0	0	1	2	0	0	0	0	0	1	0	0	1	2	0	3
ARL15	270	1091	705	572	995	735	580	1546	172	840	752	3735	945	2453	599	1911	1474	1520	1244	3571
ARL16	3989	6854	1238	1102	2071	2553	3938	1633	3436	1073	2724	4720	4497	2859	4208	2132	2398	2180	1416	2245
ARL17A	304	873	682	916	918	1821	791	1650	448	259	977	864	977	946	572	1095	1056	757	322	745
ARL17B	0	0	0	0	0	0	0	0	0	0	0	0	0	0	0	0	0	0	0	0
ARL2	1780	1206	645	1107	967	920	1187	892	703	317	1097	702	1119	1155	1264	1471	1339	2063	935	1421
ARL2-SNX15	1	0	0	0	0	0	0	0	0	0	0	0	0	0	0	0	0	0	0	0
ARL2BP	4047	4544	4363	4537	3164	6490	2947	4546	1288	1940	4777	6292	5288	5345	4959	5881	4769	5751	2663	6242
ARL3	2596	2756	1074	1295	2861	4885	2709	2702	1206	961	4435	1972	4198	2306	2571	2468	3653	2329	977	2296
ARL4A	845	1294	1269	1059	2146	1112	1696	779	442	2339	571	10067	703	6256	991	4366	1943	3073	1552	3207
ARL4C	4354	3038	2733	3445	2395	2501	3049	3745	1720	2559	2438	2767	2129	8720	4455	9647	7535	4456	2874	6440
ARL4D	142	111	287	147	363	1027	885	369	302	94	150	406	204	458	181	887	619	800	259	660
ARL5A	1967	3938	8725	6465	2004	2969	1206	3308	2083	1012	3878	2820	3520	2428	3512	2867	3093	2495	1141	2289
ARL5B	401	1052	3360	2341	423	911	191	1372	666	485	1305	645	787	497	1937	354	525	419	261	1025
ARL5C	2	8	0	1	1	9	0	0	0	0	12	1	6	3	0	3	6	3	1	8
ARL6	109	441	926	209	198	309	220	303	56	156	235	295	272	251	341	204	230	149	105	276
ARL6IP1	21877	42767	39845	36090	14563	46540	39887	32845	17273	4128	76275	20242	67793	12832	19496	16533	18771	13456	4955	8301
ARL6IP4	11651	5902	8720	7023	7718	7656	14644	5085	5117	4318	3278	8564	4958	7152	8662	10718	8979	10021	5454	7663
ARL6IP5	7095	20148	10572	25832	11410	14427	7728	18954	4511	6424	7557	11078	7703	16722	9697	18584	14839	17921	7209	14234
ARL6IP6	2279	1408	3001	3247	1120	2129	914	1206	1472	529	2332	2209	1819	1322	3339	1404	1798	834	523	1140
ARL8A	5333	4110	3056	5520	2050	2987	2541	4772	3511	1447	3559	3194	6257	2258	3858	3804	3013	4235	1977	2612
ARL8B	4395	8985	10826	13687	6145	11945	4447	13299	3341	3072	11380	10037	10554	8025	9462	9477	8734	9552	3071	5589
ARL9	178	719	675	412	34	81	20	36	155	33	24	60	103	61	110	77	59	50	22	49
ARMC1	3468	4576	6142	5262	2092	6292	2533	4286	1508	1426	8211	3108	9717	2644	5942	3349	3606	2638	1060	2281
ARMC10	6004	10236	11262	5350	3618	5425	3772	2946	2494	1889	3814	4936	3808	4232	6279	4001	3913	3635	1571	3335
ARMC12	61	154	112	106	53	205	289	153	25	12	12	87	6	57	66	51	142	61	57	32
ARMC2	133	279	279	211	266	185	160	401	118	74	258	229	260	300	332	317	269	380	176	440
ARMC2-AS1	0	0	0	1	0	0	0	0	0	0	0	0	1	0	0	0	0	1	0	0
ARMC3	12	79	61	23	39	36	23	233	2	0	111	96	78	25	34	11	17	115	1	36
ARMC4	21	67	123	24	34	41	5	78	4	4	9	85	4	42	17	31	114	28	4	59
ARMC5	1889	1683	1907	1333	791	3077	1787	1105	569	1146	1658	1311	2415	1180	1480	1808	2699	1578	1360	1533
ARMC6	3343	2991	2450	3405	1231	2379	4431	2225	2348	1565	3132	2006	3917	1693	2408	1990	1547	2528	1561	1463
ARMC7	733	1394	917	838	733	933	1863	848	682	419	1161	2304	2042	1053	629	773	790	926	438	720
ARMC8	2807	2242	7038	5795	2582	3871	3320	5534	4081	2080	3318	3469	3694	3185	5202	3938	3265	3555	2171	2886
ARMC9	588	1722	959	621	960	2795	1432	2261	305	445	3310	1630	3154	1758	860	1032	2233	1920	512	827
ARMCX1	2297	1600	1243	743	2500	3170	591	1514	450	846	641	4196	939	3354	4120	3005	3824	2736	1170	2823
ARMCX2	6560	6343	2477	2320	5045	3193	2584	4657	409	2224	785	6901	1155	5766	10207	4361	4446	4102	2122	4289
ARMCX3	4064	6179	3592	7175	5269	7371	5046	10636	1785	3833	4420	12329	4933	8967	6436	6965	7324	7426	3390	7177
ARMCX4	1573	1125	568	845	1928	1010	1326	1210	388	650	454	4872	647	3707	3068	2903	2221	2221	1086	3494
ARMCX5	586	1044	961	660	1118	1817	618	1432	439	827	480	1641	614	1551	921	1352	1434	1140	656	1197
ARMCX5-GPRASP2	32	73	40	37	59	61	29	72	27	24	42	63	45	45	25	40	38	39	21	70
ARMCX6	1393	1260	811	979	1113	1303	1027	1545	644	1209	600	1744	1008	1529	1755	1238	1292	1277	920	1168
ARMS2	0	1	0	3	1	0	0	0	0	0	0	0	0	1	2	1	0	6	1	0
ARNT	10788	4490	4076	5754	6466	6305	3229	6002	2460	2352	2989	6123	3492	6587	16915	7557	6573	5294	3158	7135
ARNT2	2805	4471	1123	3812	1934	3246	6591	8134	853	136	4549	12595	2940	2351	4080	1693	2636	2312	229	1711
ARNTL	939	821	869	553	470	1535	1342	1050	476	1882	1119	2026	1116	2500	1578	2059	1744	2156	1479	1626
ARNTL2	4232	2242	4313	5997	369	245	954	721	594	446	250	477	220	787	5710	1496	607	922	605	878
ARNTL2-AS1	0	0	0	0	0	0	0	0	0	0	0	0	0	0	0	0	0	0	0	0
ARPC1A	13190	10121	14490	13428	6608	7314	11045	5996	4948	4213	5786	6482	6254	6235	11384	7744	5431	6712	4047	6079
ARPC1B	20855	9558	22751	22917	4641	6413	12132	8842	5642	7773	7415	8658	8051	8434	14159	11391	8364	18374	13017	10461
ARPC2	24833	18513	37601	23696	11038	17852	26117	21470	11483	7475	18271	18094	21074	16312	16470	20528	17561	23097	12619	16378
ARPC3	24260	9635	14630	14003	10727	14011	21905	10597	8339	8136	14074	16626	15126	11395	18858	13998	12519	14257	9541	11488
ARPC4	9128	11383	13159	11157	5262	6880	11172	6349	6219	3105	7234	5657	7174	6522	10350	8146	7592	10292	4696	5949
ARPC4-TTLL3	0	0	0	0	0	0	0	0	0	0	0	0	0	0	0	0	0	0	0	0
ARPC5	16557	17130	21644	21819	9968	11455	20311	17073	9402	6277	11681	13037	13803	12988	17928	15734	12475	20638	7571	12149
ARPC5L	7492	4034	6725	4883	2043	3270	6927	3001	2518	1108	2381	2058	2768	2033	3451	2986	2414	2871	1555	2027
ARPIN	397	367	592	1015	811	565	235	2265	218	288	266	505	216	848	568	1054	607	1127	548	1071
ARPP19	8002	13134	16781	14260	7950	19151	7305	13546	5017	10175	19475	25627	19985	12922	10532	12433	10578	9731	6870	11041
ARPP21	4	18	1	0	1	4	141	2	0	0	2	5	1	7	2	0	10	9	0	5
ARR3	0	1	0	1	3	0	5	1	0	0	1	2	1	0	0	2	2	1	0	1
ARRB1	4012	4323	2533	6177	7282	9031	2135	9902	1192	2067	19321	8540	14211	6782	2024	9628	5943	6596	2773	9068
ARRB2	3961	2801	3182	4495	3168	2015	4203	2938	2870	1685	2596	2128	2530	3306	2702	6433	5012	7882	4684	3959
ARRDC1	5393	2023	2123	2208	2915	9797	5256	3360	1500	867	13271	5129	18388	2761	3629	2939	5306	3167	1479	2196
ARRDC1-AS1	634	333	1027	691	714	1256	1265	618	344	512	672	618	748	870	406	1008	1302	1065	599	674
ARRDC2	4112	2049	1932	2772	3246	3337	3420	3256	846	14033	1763	3796	2453	3266	3187	4503	4959	9182	17223	3065
ARRDC3	2514	5654	11058	4730	7213	5802	2202	4112	2485	12302	2431	3793	2369	9224	8450	14337	13374	6157	8243	13896
ARRDC3-AS1	38	42	116	63	38	117	87	174	28	74	70	95	111	79	51	65	75	71	64	82
ARRDC4	1870	4042	2096	3368	2287	1037	4912	3142	990	2424	1820	4407	1966	4594	4861	5741	3721	4832	2777	10355
ARRDC5	17	13	41	27	14	7	16	24	36	28	14	29	17	41	24	86	51	43	61	52
ARSA	2979	3892	2956	2944	4343	4130	3902	8672	1771	1918	3662	2310	4136	4081	2996	6138	5394	7146	3508	3600
ARSB	1231	1347	2742	2698	605	1607	1167	2038	459	560	836	1566	991	1513	1184	1323	1474	2087	1234	1358
ARSD	8680	6531	5575	1413	4491	5565	1947	11659	2421	1583	7101	5858	12370	6586	8717	5178	4141	5745	1839	3622
ARSE	167	281	87	8	119	260	15	207	41	125	11	154	26	153	271	141	470	211	53	115
ARSF	0	5	0	0	0	0	0	0	4	101	0	0	3	4	0	11	7	11	34	0
ARSG	108	255	146	139	1527	2801	1196	3329	91	148	3470	3810	3060	1718	154	765	1414	1408	251	1316
ARSH	14	381	29	80	15	17	9	36	38	12	26	34	50	26	8	24	7	7	6	9
ARSI	640	382	399	291	65	380	408	539	86	143	59	469	56	500	400	317	684	577	271	170
ARSJ	233	137	77	75	231	201	212	616	47	111	116	362	121	795	298	846	433	441	153	618
ARSK	226	373	1003	314	495	621	643	803	247	515	185	493	269	646	496	599	762	534	332	504
ART1	1	0	0	0	0	0	0	2	0	4	0	1	1	5	1	0	2	2	1	1
ART3	4228	73	92	1979	27	5	4	16	460	57	5	24	6	40	3936	21	14	9	42	58
ART4	790	10	6	6	44	1	1	0	1	5	12	3	5	50	43	47	10	29	46	35
ART5	3	22	37	43	51	44	17	40	14	9	5	29	22	264	4	125	165	197	7	211
ARTN	910	251	250	169	131	517	230	193	39	23	132	465	146	92	719	112	558	149	41	57
ARV1	1851	5082	2889	2065	2263	1940	4078	2740	1056	1493	1597	2153	1631	1585	1767	1574	1628	1784	1015	1480
ARVCF	1613	3786	2365	1616	2630	3245	2981	1942	1332	774	3359	1450	5195	2483	3043	3049	2405	1622	1029	2129
ARX	9	7	7	6	8	10	49	266	5	6	158	0	264	3	5	57	10	88	1	17
AS3MT	1	0	0	0	1	1	4	2	1	1	0	2	0	3	1	3	2	1	1	5
ASAH1	10386	12177	31495	15251	13545	11300	24552	31496	7276	5485	12140	9523	13644	15590	9482	28044	24967	29950	10930	15123
ASAH2	8	51	120	30	48	82	30	137	15	33	158	68	188	50	48	23	28	29	24	19
ASAH2B	9	63	108	28	31	48	34	106	13	37	140	64	175	47	51	18	12	26	32	41
ASAP1	8622	8431	7477	9104	3109	5300	4738	9999	2145	1062	6432	5247	6780	6602	8686	5640	4815	7262	3345	7826
ASAP1-IT1	0	0	1	1	0	0	0	0	0	0	0	0	0	0	0	0	0	0	0	1
ASAP1-IT2	16	7	7	12	3	7	54	16	30	9	6	4	4	5	11	5	16	37	14	10
ASAP2	1942	8193	3710	5625	2409	3080	1600	3748	1087	582	5971	4295	5176	3643	3861	3763	2642	2270	1222	4746
ASAP3	3244	3637	847	5133	3041	4835	1343	4075	3664	11833	2913	6489	4321	6080	6633	6489	5971	5757	10361	6537
ASB1	2728	2682	1717	1325	2926	3539	3760	4267	1207	1132	3375	2784	3487	3676	2502	4818	3609	3057	1358	3617
ASB10	4	2	1	0	0	0	0	0	0	0	0	0	1	2	10	1	0	0	1	1
ASB11	0	1	3	2	1	0	1	0	0	0	0	0	0	1	3	1	0	7	2	8
ASB12	0	2	83	17	9	6	0	6	5	18	1	5	2	26	5	25	25	14	14	24
ASB13	2266	3614	4175	2400	10555	10551	2722	8802	2001	962	5371	4935	5397	3332	5658	3709	5405	3858	1347	2433
ASB14	9	23	12	11	9	8	3	17	13	5	7	9	5	8	45	8	9	6	3	5
ASB15	0	0	0	0	2	1	0	4	0	0	1	0	0	0	0	1	0	0	0	0
ASB16	6	0	2	2	47	185	1	156	2	3	19	134	10	17	2	18	74	49	8	13
ASB16-AS1	1157	1034	488	549	604	2369	2282	1380	1254	647	1089	2115	1383	1420	1123	1129	1556	1130	815	1078
ASB17	0	1	0	0	0	0	0	0	0	0	0	0	0	0	0	0	0	0	0	0
ASB18	0	0	5	0	1	0	0	0	0	0	0	0	0	0	0	1	0	0	0	0
ASB2	218	152	141	262	171	44	115	91	66	96	47	184	46	248	87	543	267	115	254	283
ASB3	37	72	108	46	79	78	142	96	47	35	57	91	88	81	60	106	170	118	32	86
ASB4	2	5	0	2	20	0	1	13	46	6	0	23	5	44	17	35	11	20	11	68
ASB5	0	4	4	1	1	1	0	0	0	5	0	0	3	3	2	2	2	3	6	5
ASB6	3221	1447	3702	2100	1862	2599	3289	1989	1463	1339	1551	2398	2011	2501	2488	3084	2414	2286	1531	1842
ASB7	1164	3037	2299	4816	1075	2474	1389	3809	325	967	1672	3135	2012	1806	1757	1670	1610	1801	905	1611
ASB8	1570	3255	2033	1934	2859	3381	1566	3510	1241	1664	3237	4098	3949	3049	1974	3260	2913	2899	1348	2671
ASB9	636	986	1764	213	182	41	67	108	85	81	46	159	51	244	423	225	142	163	138	404
ASB9P1	3	1	1	0	0	0	0	0	4	0	0	0	0	0	82	0	0	0	0	0
ASCC1	1003	2753	5409	3399	1470	2506	1728	2326	810	1273	1753	1667	2624	1671	1306	1578	1769	1724	1353	1537
ASCC2	5156	4306	6119	4497	3778	2869	4253	5889	3773	2043	3022	3406	3413	4330	6773	5990	3625	6062	3230	4123
ASCC3	4868	3092	12058	7704	1855	2008	1622	3899	1555	2100	2393	2177	1997	2791	6381	2596	2073	2857	1986	2793
ASCL1	2	8	8	5	70	722	27	0	4	2	42	6	0	1	2	266	1093	7	6	7
ASCL2	225	128	236	211	626	55	199	187	73	51	47	78	33	52	48	159	75	206	97	38
ASCL3	0	0	1	0	0	0	0	0	0	0	0	0	0	0	0	0	3	0	0	0
ASCL4	0	0	0	1	13	3	0	2	2	5	3	30	6	14	2	8	2	7	7	11
ASCL5	5	2	4	5	1	0	2	5	16	4	3	1	3	5	10	1	1	6	6	2
ASF1A	865	2450	3947	3450	1252	1354	4184	1751	2458	1139	2364	1054	2759	1605	1289	1750	1371	1397	836	1550
ASF1B	2162	1494	1417	2567	490	3629	8747	1016	1471	994	2326	2172	2290	589	1682	376	547	183	425	163
ASGR1	137	99	78	90	56	50	189	89	78	19	34	58	77	129	58	149	128	232	84	192
ASGR2	62	24	30	39	38	7	70	50	24	13	27	30	30	58	19	109	82	185	65	61
ASH1L	14642	8015	10228	12524	7845	9701	4094	13590	2287	5460	6046	13013	5998	8815	25409	8044	5864	5491	4724	9038
ASH1L-AS1	581	369	416	201	189	309	141	238	149	132	175	345	142	237	868	266	407	146	172	236
ASH2L	2586	4513	3224	10377	2736	6032	3968	5459	2276	1453	7075	7594	7874	4327	3026	4390	3820	3774	1905	4223
ASIC1	427	347	87	90	331	340	643	344	110	921	226	691	233	823	347	336	500	412	625	427
ASIC2	4	7	2	3	27	52	1	51	0	2	4	8	15	22	29	23	17	30	0	134
ASIC3	2028	96	76	74	269	703	1806	156	186	772	464	348	531	209	2780	310	878	206	737	265
ASIC4	59	173	2	30	13	46	21	3	15	5	28	19	44	49	72	20	254	13	9	35
ASIC5	0	0	0	0	0	0	0	0	0	0	0	0	0	0	0	0	0	1	0	0
ASIP	12	8	11	12	8	7	11	0	4	3	2	4	8	17	6	29	26	48	7	36
ASL	2913	2753	3185	3804	1613	2502	2434	2427	1035	1650	3599	2405	3639	2214	2562	2399	2241	2650	1787	1867
ASMT	11	14	9	6	8	29	12	17	7	4	37	16	57	13	3	39	41	34	7	13
ASMTL	2097	1631	3187	1845	2292	1229	1067	2552	1246	461	1321	1283	1666	1856	1539	2394	1465	1872	747	1955
ASMTL-AS1	173	504	150	188	310	571	347	356	74	44	223	119	260	325	153	364	485	290	148	186
ASNA1	3650	5207	4505	5094	3166	4878	7470	4586	3112	4421	3745	3930	5071	3387	2709	3897	3361	4467	3400	3436
ASNS	11799	6402	6802	8541	2912	4183	3557	1231	4594	3220	3475	3104	2290	2488	5740	3367	3739	1603	2518	1848
ASNSD1	5213	5331	6490	4260	3710	4370	6731	4110	3313	1470	3875	3750	4382	3909	4270	4894	4197	3946	1704	3614
ASPA	19	101	24	17	203	50	43	63	2	19	41	140	101	130	24	460	133	293	265	534
ASPDH	0	0	0	0	0	0	0	0	0	0	0	0	0	0	0	2	0	0	0	0
ASPG	3	20	1	2	144	65	4	3	0	2364	4	8	8	25	0	335	143	11	1634	16
ASPH	8963	12520	47321	11985	18651	4419	14395	30294	5573	4736	11878	17784	11479	21415	20770	28293	10694	25515	10482	18993
ASPHD1	283	168	478	17	38	507	1980	109	41	438	137	97	111	106	660	137	205	81	279	40
ASPHD2	440	278	447	438	131	80	551	356	171	104	122	183	177	207	191	267	131	232	172	214
ASPM	3799	4366	9223	8794	487	1916	6402	2587	1915	390	3859	1749	4013	666	3347	208	226	155	214	198
ASPN	9732	1532	970	300	3307	19963	4475	13381	587	759	1984	43159	2368	13631	7120	1619	41335	11508	2128	13674
ASPRV1	45	384	132	172	209	95	222	108	125	198	96	129	91	238	55	379	317	307	217	275
ASPSCR1	3615	3040	1358	2164	1272	2511	5427	2167	3563	1220	3617	3147	6548	1751	4184	1898	2120	2685	1615	1717
ASRGL1	392	355	355	116	595	146	12297	206	176	521	431	311	368	630	286	1055	452	671	629	699
ASS1	56383	6295	19896	9517	4798	811	12976	1156	2298	4159	3717	707	1976	3640	22243	9485	2644	6761	7097	4625
ASTE1	727	404	1475	449	836	1052	909	1190	221	499	682	844	740	880	816	1023	939	927	490	822
ASTL	31	9	13	21	28	55	15	22	9	4	69	17	95	34	30	52	60	4	6	7
ASTN1	5	152	5	3	271	37	4	8	1	7	54	513	39	233	22	369	85	39	8	820
ASTN2	249	365	332	161	1318	1779	2875	636	122	258	942	758	657	1296	222	964	1752	778	307	825
ASTN2-AS1	0	0	0	0	0	0	0	0	0	0	0	0	0	0	0	0	0	0	0	0
ASUN	5940	5485	10490	2442	1904	2452	1737	2590	1587	1681	2176	1561	1929	2109	4743	2014	2267	1806	1572	1708
ASXL1	6335	9492	8256	12055	8122	11566	12859	7205	4255	4828	7061	8270	7802	10131	7654	13063	12817	7902	6482	9350
ASXL2	766	1580	5443	3130	1764	2056	267	2958	347	1275	2935	2878	2500	2241	3210	1808	1081	1074	1305	2366
ASXL3	8	9	0	12	29	10	3	0	1	4	5	332	2	63	12	49	14	18	28	146
ASZ1	0	3	0	0	0	0	0	1	0	0	0	3	0	0	1	0	0	2	0	3
ATAD1	1851	6463	8188	4332	3349	5522	1778	5598	2143	2499	6970	4926	7749	4684	2561	4337	4081	3403	2189	3255
ATAD2	4217	6751	12077	14796	3223	13632	15261	10604	7356	1155	17498	4229	12289	1891	4898	1291	2325	1311	777	1202
ATAD2B	1113	2293	3427	3733	1461	1604	830	2342	453	1149	2659	2140	2847	1887	2237	1666	1605	1412	1001	1403
ATAD3A	6746	5300	3854	9488	1666	2616	3980	2125	4321	1881	3667	2073	3502	1972	4719	2065	1767	2487	1874	1344
ATAD3B	8477	5097	8053	6855	1747	2777	3163	1832	3435	2673	2199	2094	2670	1974	4654	3099	3127	3117	3121	1695
ATAD3C	1691	4170	563	768	497	1543	428	740	266	531	424	820	534	944	625	940	1175	888	401	545
ATAD5	541	1730	2928	1219	404	1141	785	564	465	206	1075	1127	881	578	1089	302	446	219	198	313
ATAT1	928	3438	3165	2333	1371	4097	2305	1193	1186	1154	3286	2054	5494	2078	842	1647	2740	1207	1291	1316
ATCAY	2	0	2	0	2	0	1	1	0	0	0	0	2	0	1	4	0	0	2	0
ATE1	270	700	1033	533	748	1576	245	830	165	533	1070	607	831	788	982	528	512	473	449	801
ATE1-AS1	2	10	14	0	2	6	0	0	1	18	2	6	1	9	6	6	5	0	18	5
ATF1	997	2247	2331	1542	1521	1736	778	2101	280	914	1172	2227	1140	1723	1140	1682	1737	1343	670	1588
ATF2	2157	3697	8617	4308	3324	5221	2578	4088	1858	1785	6367	4411	5794	4614	5449	4836	4516	3420	1627	3674
ATF3	3480	992	4250	2820	1480	1521	1834	2679	2320	535	1434	811	1169	785	15019	17762	17768	5275	1880	37475
ATF4	46779	25080	19631	33791	22977	20378	22391	23701	31629	13739	39798	13814	45864	22562	27884	35836	22720	26885	15666	22677
ATF5	3297	3033	6245	7845	1555	2850	2591	1666	906	740	1971	2704	2741	1891	1760	3189	2362	2345	698	1598
ATF6	7748	4775	9331	8127	5612	8765	3674	13236	2474	4705	3731	6623	4256	5135	13857	5958	5466	6130	3989	4558
ATF6B	4336	11337	9608	11128	7143	17041	11843	10196	2408	3615	17054	10076	18123	8933	4282	8732	10760	7183	4729	7310
ATF7	3336	3677	2290	3432	6454	6864	1404	5644	859	3537	3411	11066	3895	7781	7482	7559	5267	5343	3457	8339
ATF7IP	2921	3320	4804	3412	1998	3879	1076	4758	1092	2900	2450	2761	2630	2373	4197	1585	1652	1674	2445	3114
ATF7IP2	291	1000	2580	2050	448	1813	956	954	212	631	1271	473	1565	736	190	1081	1622	969	682	625
ATG10	502	450	326	386	628	620	391	784	328	290	311	323	443	521	691	760	646	665	336	469
ATG101	3263	3247	4108	3293	2224	2890	2591	3318	869	1503	1412	3095	1902	2003	3477	3122	3001	3382	1351	2673
ATG12	3518	3286	4182	4888	3469	5255	20613	4399	1449	3215	4772	6232	6850	4885	3637	4662	4946	4173	2475	3475
ATG13	5088	5571	9963	6383	5655	7499	5632	8328	3818	4850	4100	6657	5095	6926	5367	7588	6188	5957	4840	5948
ATG14	1145	2191	2541	2679	3029	4439	1502	3455	907	3289	1308	4935	1788	4755	2410	3888	3781	3096	3004	3558
ATG16L1	2648	2808	1883	2490	3641	3911	4981	5433	1292	2060	4614	2372	5187	3008	3035	4009	3537	3151	2018	2292
ATG16L2	2312	1109	926	948	2874	5245	6497	2173	985	608	4134	4328	5389	2596	1956	3628	6114	3633	1874	2924
ATG2A	2983	3855	3900	4488	2272	2830	2432	3154	1201	1368	2826	2521	3155	2900	3571	3303	2353	2362	1904	2400
ATG2B	1639	2261	5601	1675	3911	5291	2252	5986	1036	3958	2200	6507	2531	5630	3467	4716	4624	3648	3209	5166
ATG3	4831	2922	8538	6108	2923	3653	5541	3669	3004	2907	3246	3034	3297	3198	5063	4233	3266	3912	2614	3080
ATG4A	1284	986	1188	1100	891	1185	1837	1842	518	967	658	1205	847	1105	1376	1347	1057	1670	893	1565
ATG4B	4475	7914	2116	2438	3922	5528	7626	5063	2579	2731	6103	3392	9457	4617	3656	5664	5474	5146	3542	3628
ATG4C	899	1629	1938	1185	1039	1292	893	1348	482	677	1057	1145	1030	1236	1162	1472	1616	1548	639	1348
ATG4D	1793	1304	941	1470	1066	1736	4077	1441	2699	3206	1523	1862	2130	968	1461	1453	1403	1113	2660	900
ATG5	5530	3484	6892	4234	2098	2283	2031	2901	2185	1273	3030	1959	3664	2866	6296	3222	2551	2917	1425	2709
ATG7	1586	2156	2394	2206	1845	2148	1968	2770	983	876	2173	2298	2005	2328	1540	2931	2473	3548	1805	2515
ATG9A	3989	6536	6867	5645	3769	4628	4003	5087	2350	2379	3880	3908	4584	4547	3981	4939	4023	4204	3002	3946
ATG9B	1093	534	367	511	87	216	353	41	78	129	212	114	350	132	2305	109	261	126	140	96
ATHL1	4943	5393	13196	26030	42817	60722	1901	29263	1810	4208	2884	38747	3315	17489	4218	21346	53509	16199	7449	13102
ATIC	7910	8699	17618	8032	5204	9336	7880	13384	3029	1391	12122	5047	11125	3812	4639	4503	5848	5147	1954	2688
ATL1	820	493	289	1299	848	509	884	1360	667	1907	239	1116	333	1409	868	1462	1093	904	1066	1820
ATL2	8538	11826	11643	13067	5055	4342	2000	5723	4499	6115	6997	5965	7298	9736	18140	7275	4246	3279	4227	4293
ATL3	1216	962	4455	2372	1132	2209	1568	3124	692	1128	2786	1281	2524	1246	2344	785	695	927	1174	1557
ATM	2473	3299	10971	6398	4758	4405	3477	5665	1574	2866	3297	5519	3128	6971	3653	6428	5052	4480	3560	6559
ATMIN	4636	8681	10343	4984	4976	7472	2780	4545	3365	2592	7120	6887	8351	5987	4056	6513	5317	4288	2685	5248
ATN1	24645	23376	20603	42906	11446	18560	8028	17515	6879	17851	6604	8832	10224	14704	30537	21448	17152	15238	21553	16333
ATOH1	0	0	0	0	0	0	0	0	0	0	0	0	0	0	1	0	0	0	0	0
ATOH7	11	24	0	5	3	5	2	1	2	7	6	8	8	9	22	3	11	1	10	7
ATOH8	111	179	216	312	789	103	103	142	264	68	21	89	30	457	42	1367	426	1704	1168	1048
ATOX1	4022	3140	4226	5718	2608	2264	4813	2839	2170	1723	2901	5085	3396	2703	2103	2646	3354	3867	2002	2605
ATP10A	2382	1087	1143	2166	898	1140	1230	2887	203	740	583	1186	614	1419	2012	1425	1392	1376	996	1169
ATP10B	40	69	1538	153	64	1	4	8	212	325	3	347	2	36	42	58	11	37	84	68
ATP10D	1670	1628	1772	902	1629	2550	639	1928	320	890	905	2473	1007	2599	2430	2423	2474	2224	1158	3012
ATP11A	2599	5162	6102	22972	1870	1385	2193	1288	2368	1328	4909	2206	3342	3724	3401	3374	1746	2396	2008	3559
ATP11A-AS1	0	0	0	0	0	0	0	0	0	0	0	0	0	0	0	0	0	0	0	0
ATP11AUN	0	0	0	0	0	0	0	0	0	0	0	0	0	0	0	0	0	0	0	0
ATP11B	2593	6494	10000	4313	2856	1678	3756	8063	2710	1675	1973	2104	1701	3740	3960	4739	3085	3418	1977	3458
ATP11C	2434	5815	7441	9553	1703	1421	815	2103	1100	848	2479	1651	2064	3030	3184	3008	2075	2274	1163	2947
ATP12A	18	37	4	2	0	5	4	1	1	8	0	3	0	6	24	20	2	1	7	46
ATP13A1	6185	7173	6887	8989	3895	6567	13953	5518	4691	4832	5547	6425	7061	5405	4980	5697	5653	5274	5781	3967
ATP13A2	5440	4544	6674	5200	2899	13909	6153	5283	2995	3621	7886	12986	7324	4960	7952	3663	5198	3838	3577	2792
ATP13A3	4343	12239	22708	10354	5209	9224	5334	11432	4226	4118	12380	7957	11159	6789	6143	8088	6250	5766	3576	6525
ATP13A4	25	26	30	28	268	111	25	925	31	3297	28	43	35	727	43	207	59	422	1702	135
ATP13A4-AS1	0	0	0	0	0	0	0	0	0	5	0	0	0	0	0	0	0	0	2	0
ATP13A5	30	227	209	335	260	32	14	64	27	233	18	10	56	987	6	991	244	61	78	142
ATP13A5-AS1	0	2	1	3	0	0	2	0	4	0	0	0	0	0	5	0	0	0	0	0
ATP1A1	45335	18682	68262	55219	32694	24055	21557	28975	20789	50176	21618	32125	21314	38025	33112	39091	18473	25903	35111	30619
ATP1A1-AS1	208	116	244	129	391	654	260	495	195	122	257	291	303	344	229	373	578	463	139	337
ATP1A2	78	388	16	23	1162	176	6	488	6	73	21	205	12	616	17	2682	734	2119	1549	1644
ATP1A3	156	64	108	76	20	5	1369	27	30	26	138	36	72	43	142	56	19	32	44	30
ATP1A4	17	22	10	11	222	247	11	364	6	7	51	1152	66	401	14	129	112	175	11	257
ATP1B1	5425	1911	3453	2171	11927	10014	4985	17180	7277	11660	2474	9267	4713	8840	9986	14702	10941	6789	3783	5271
ATP1B2	34	111	115	14	269	78	23	40	7	35	99	201	173	660	40	527	280	307	96	1589
ATP1B3	11571	6224	21045	12237	3428	9424	8528	9487	8240	3931	10316	7482	10297	5535	9061	8038	6768	9623	5325	7531
ATP1B4	3	0	2	2	1	3	1	3	9	0	1	3	0	1	1	1	1	1	2	1
ATP2A1	199	151	117	195	54	169	104	147	145	175	284	78	466	80	106	114	71	79	224	90
ATP2A1-AS1	130	73	36	28	33	308	122	58	100	50	37	22	101	24	110	23	117	28	45	19
ATP2A2	20079	14372	25830	19560	12165	21089	16710	17073	9597	8621	26927	27533	24743	17558	33771	21011	13416	16333	8305	17281
ATP2A3	1623	2751	3518	3334	3697	2868	1304	4627	3070	3389	31986	6624	27476	4046	1563	6965	4085	4383	3965	4823
ATP2B1	1838	2229	3861	3078	4723	3999	4061	2879	1341	1324	12438	4291	8755	5404	3084	6622	3787	3115	1775	4638
ATP2B2	39	37	117	154	324	24	3	2	4	30	1	9	6	55	68	534	87	28	46	99
ATP2B2-IT2	0	0	0	0	0	0	0	0	0	0	0	0	0	0	0	0	0	0	0	0
ATP2B3	87	4	17	1	0	0	1	2	4	5	1	3	2	8	72	3	5	2	15	5
ATP2B4	10546	6777	13776	20894	8786	8152	4177	24272	6666	10485	12553	18186	13621	16196	14240	18105	8852	16131	11213	20866
ATP2C1	11050	7801	28255	20714	8301	10751	6326	20677	3699	4329	9378	10408	9735	9303	14292	8975	8046	7901	4071	7335
ATP2C2	192	135	61	128	659	3358	274	1430	1300	108	5972	4119	6090	987	211	597	992	909	46	519
ATP4A	6	5	3	1	7	0	2	1	7	1	2	1	1	3	2	4	1	1	1	2
ATP4B	0	0	1	3	0	1	0	1	2	0	0	0	0	2	0	1	1	2	0	1
ATP5A1	41736	35714	36166	70651	28968	25574	38398	37407	27384	9569	22427	23400	24319	26555	38724	31898	22481	27391	13496	20492
ATP5B	46721	31650	90924	51830	30357	29242	32508	32049	22174	24863	23448	37823	24445	25926	29149	36836	21817	30944	18970	21924
ATP5C1	22378	17264	22649	22244	9955	9627	22813	15625	11295	6063	23352	7848	30171	8648	22919	9471	7659	10614	5720	7695
ATP5D	3912	1992	2172	3538	2785	2155	7344	2377	957	682	1586	1881	2240	2198	2099	3450	2274	4294	1665	2512
ATP5E	182	85	132	96	113	82	373	87	128	86	106	87	98	118	161	107	108	124	85	92
ATP5EP2	11	3	7	6	4	5	21	6	4	3	8	0	4	3	4	6	5	5	6	2
ATP5F1	14575	5886	13126	16505	10894	10894	19890	11889	7005	7804	11150	7532	12731	9218	9466	11386	8762	11091	6639	8266
ATP5G1	7803	3271	4476	3764	1990	2508	8927	5205	6770	2109	2462	1961	2793	2333	5563	3038	2290	5049	2017	2424
ATP5G2	15617	7946	9455	9674	17295	14658	10065	14843	3818	6126	8270	16887	8883	13778	9758	14685	13368	13672	6599	9992
ATP5G3	22663	15805	30083	21674	8332	6944	16337	7937	12004	4456	12362	8272	13371	7453	13734	9675	6122	9659	5478	6173
ATP5H	13811	14106	6235	6584	8228	6374	24733	7397	6763	3529	7949	11297	11132	5936	9724	7039	5949	8138	4529	5647
ATP5I	9040	5428	6775	9130	6315	4766	7280	4538	1800	2122	3790	3007	4375	3669	5654	5678	4968	6812	3245	3924
ATP5J	7593	5050	8151	10509	4272	6084	11184	6483	8418	5612	3064	4791	5374	4301	4855	6001	5765	7395	4731	5029
ATP5J2	3787	2322	3051	3071	1446	1273	3557	827	1531	818	970	913	1078	998	1986	1275	1190	1727	904	852
ATP5J2-PTCD1	0	0	0	0	0	0	0	0	0	0	0	0	0	0	0	0	0	0	0	0
ATP5L	13595	12651	13971	18560	7572	4678	18573	6322	6724	4061	5558	5161	6685	7975	8683	11013	7174	10357	5314	8076
ATP5L2	2	6	1	9	2	1	0	4	3	4	4	3	2	3	0	4	0	2	5	1
ATP5O	12457	9215	8597	12305	7575	7789	18166	5981	9147	12777	7577	6426	11137	8120	6840	10801	8400	9939	8945	8407
ATP5S	233	299	441	497	549	752	583	1384	420	424	1285	513	1255	603	288	634	497	578	333	518
ATP5SL	2159	2455	1478	1570	2443	2740	2962	2094	960	1169	2840	1866	3564	2030	1902	2402	1916	2081	1290	1856
ATP6AP1	11667	12681	8630	10276	9149	17891	16902	19156	3867	7093	9846	26949	15619	12430	10480	11136	12221	15513	7357	10758
ATP6AP1L	272	149	83	117	495	782	439	554	135	276	146	258	183	320	250	424	676	325	194	296
ATP6AP2	10064	32852	28946	12315	10402	12170	11649	15302	5651	5315	7069	14437	7439	12841	14642	14581	14252	16497	6183	11689
ATP6V0A1	3589	1957	4218	3072	3467	5456	8434	5461	2530	2829	3471	4907	3764	4666	3521	7360	5370	6565	3255	4795
ATP6V0A2	3399	3402	4142	2856	1880	3013	2493	2030	1504	2049	1682	4726	1737	3689	5278	3215	2999	2242	1554	3069
ATP6V0A4	127	2193	113	40	36	3	5	17	178	1476	2004	15	1938	251	123	85	8	21	783	74
ATP6V0B	11716	12134	19176	13945	7833	11409	29756	7445	6459	6282	12748	8792	16566	5254	9560	7118	9325	9582	6580	5309
ATP6V0C	5648	5514	7712	8360	4354	12423	12182	9594	3917	3683	6240	6975	7930	4612	3699	7693	8731	11193	5382	5615
ATP6V0CP3	0	0	0	0	0	0	2	0	0	0	0	0	0	0	0	0	0	0	1	0
ATP6V0D1	4838	2915	7392	6582	3215	7003	4629	4404	1552	3181	3485	4784	5547	5182	3250	6740	5382	8383	4053	5298
ATP6V0D2	113	21	65	20	19	154	129	268	11	9	28	21	10	55	46	1057	636	845	18	130
ATP6V0E1	13064	9526	19560	9967	10817	13669	16058	10347	4931	8023	4776	14167	6493	9213	8416	10732	13305	13682	8804	10230
ATP6V0E2	8253	6228	1157	7945	2785	2894	3769	1289	3145	2218	3542	3345	5152	2739	9865	3089	2266	1921	1653	2483
ATP6V0E2-AS1	1142	398	133	360	206	332	237	125	165	244	129	154	155	274	913	336	307	378	204	220
ATP6V1A	4070	4393	22634	7273	4389	8469	6336	11113	2214	5775	8665	8109	8217	7202	6924	6063	6453	7313	4025	5259
ATP6V1B1	226	2148	730	716	600	1531	109	755	395	4227	801	4865	1587	2297	215	873	479	344	1373	650
ATP6V1B1-AS1	0	0	7	8	0	0	0	0	0	1	0	1	1	0	2	0	0	0	0	0
ATP6V1B2	10684	11261	21208	9258	4969	5873	6865	7808	4991	3317	4526	5133	4767	6893	8909	10152	8455	13908	6087	6312
ATP6V1C1	4651	6966	17250	8446	9169	9616	5358	11663	2327	2177	7988	5733	7898	5806	6722	8466	7487	8099	2657	4983
ATP6V1C2	371	7105	2761	709	185	30	45	37	165	170	85	1453	135	498	2315	280	209	100	265	295
ATP6V1D	3691	3318	4827	3142	3277	4656	5068	7512	2704	2706	2297	2728	3456	3081	3086	3940	3450	5067	2369	2686
ATP6V1E1	7642	5067	7515	5724	6500	5441	9751	9184	3180	3635	10111	7203	14253	6397	11882	9214	6145	9304	4583	7276
ATP6V1E2	454	298	325	609	165	123	143	336	429	102	197	191	267	212	393	219	159	248	109	208
ATP6V1F	10604	8490	7168	8243	3844	4156	6770	3504	4355	3310	4254	3707	5436	3671	6763	5252	4358	6530	3635	3519
ATP6V1G1	6875	6584	6864	9444	8833	11085	11315	8699	3510	3659	9787	9390	13121	7495	5368	8994	9201	7598	3700	6490
ATP6V1G2	29	45	50	15	266	251	268	121	31	49	135	161	162	128	51	161	149	78	48	126
ATP6V1G2-DDX39B	0	0	0	0	0	0	0	0	0	0	0	0	0	0	0	0	0	0	0	0
ATP6V1G3	2	0	0	0	0	2	0	0	0	0	0	1	0	10	1	0	1	3	0	7
ATP6V1H	2463	3200	4884	5881	2726	5723	2700	4627	1188	1386	4159	2841	5388	2526	2687	3403	3550	3487	1714	2625
ATP7A	729	1066	1435	1402	1536	2447	640	3248	290	899	1924	2050	2058	1934	1519	1365	1599	1253	865	1796
ATP7B	444	986	572	431	1198	3087	1308	2760	287	171	982	654	1587	966	808	941	1424	1341	312	1074
ATP8A1	625	2086	3267	1387	1485	378	594	821	378	797	942	989	904	1925	1011	2280	1160	1491	1534	2617
ATP8A2	17	92	20	23	236	26	18	28	9	11	20	337	300	89	12	112	32	40	17	59
ATP8B1	1304	2916	2109	3979	5534	6025	2689	10189	1023	961	12437	4232	6678	4222	3151	3155	3722	3594	1061	3270
ATP8B2	2242	2870	5903	1999	6858	16648	2277	3633	1714	1118	4001	8981	3862	7324	3946	10426	17659	6562	3782	10305
ATP8B3	125	74	112	567	70	374	277	212	63	67	679	149	563	140	190	143	202	121	158	205
ATP8B4	548	316	966	1049	674	230	219	434	118	269	309	368	310	773	1749	1503	895	1278	728	951
ATP8B5P	5	143	12	4	7	11	18	20	15	14	17	9	4	11	14	21	8	10	13	10
ATP9A	8412	12592	3478	13804	7358	17876	4739	21279	3515	2976	11950	12980	12113	8716	14889	9954	8749	6524	3569	6476
ATP9B	1608	1575	2157	2567	1304	2078	486	1673	833	1005	2836	2321	2873	1818	1013	2054	1621	1595	1167	1551
ATPAF1	3661	4878	3814	2798	3447	3572	4770	3818	2034	1826	2777	2302	2988	2242	2933	3210	2353	2831	1791	2374
ATPAF2	877	587	862	640	696	774	1089	1740	605	336	734	573	1046	731	714	803	731	1214	542	643
ATPIF1	5019	4782	4894	4374	6334	9291	18320	5852	3403	4151	4758	6491	6049	4906	4757	4434	6011	4429	3610	4264
ATR	3039	5105	10108	9392	2722	4014	2542	7207	2356	2073	3286	3554	3677	3251	3362	2705	2578	2986	1874	2417
ATRAID	10635	6742	9989	6718	7721	8283	6168	6917	2885	3981	6107	6352	7899	7105	9760	8327	8317	8814	4499	8238
ATRIP	1267	693	1253	1176	1156	2407	1791	1437	698	482	1044	1335	1134	888	1068	1184	1418	1034	553	732
ATRN	3451	8679	11851	6400	5346	5082	2486	12584	2617	5230	5098	7287	6281	9329	5084	7183	5676	7093	4759	7550
ATRNL1	24	29	26	21	297	34	157	330	7	8	13	186	18	271	41	504	38	147	5	267
ATRX	2689	6843	4347	5980	3773	7372	2025	8338	1131	2669	3526	7543	3683	5978	6632	4380	5066	3859	2185	5949
ATXN1	2231	2043	3196	1854	3680	7237	1549	6550	616	1655	1224	6991	1643	5860	3032	4393	6081	3525	2322	4954
ATXN10	7889	8383	9680	12740	7539	7003	5119	11249	4053	2149	12938	5539	15748	6404	6414	8105	5770	8317	2979	6081
ATXN1L	3132	4024	7431	5190	4020	6853	1579	4365	2075	2949	7421	5473	10069	5621	4804	6430	3778	3839	3309	5424
ATXN2	2897	1854	2216	2483	2624	3560	2315	2181	831	1330	3712	4386	4100	2948	5407	3462	3047	2199	1473	2800
ATXN2L	20205	15098	10508	18687	8389	21496	14565	15324	7527	6853	21452	15655	24797	11299	18749	13454	15738	12944	9499	7980
ATXN3	1362	1285	1875	1630	2555	3248	1586	2980	953	1581	1882	2986	2011	2759	2067	2728	2550	2010	1422	2578
ATXN3L	0	0	0	0	0	0	0	0	0	0	0	0	0	0	0	0	0	0	0	0
ATXN7	2093	4727	4256	4164	2553	3075	2161	4442	1405	2026	2472	2520	2758	3158	4561	3619	3143	2813	2065	2832
ATXN7L1	624	1513	1340	811	1162	855	531	723	232	594	427	1160	425	1157	1615	1081	850	720	676	1114
ATXN7L2	680	570	554	1070	565	767	924	463	414	721	495	754	908	619	500	698	754	539	716	566
ATXN7L3	7207	7905	6779	8452	3318	7605	5951	7672	5021	3894	6143	5770	6841	5622	5730	5940	5622	5900	4139	4817
ATXN7L3B	9436	11124	12528	16555	9903	16920	6533	15440	4632	3862	41308	18659	49813	11452	9627	10952	10238	8394	3549	8321
ATXN8OS	0	0	0	0	0	0	0	12	0	0	0	0	0	0	0	0	0	4	0	0
AUH	787	567	1002	656	1215	1314	1003	1253	351	512	608	900	683	993	924	1262	1072	885	530	859
AUNIP	654	712	765	1339	82	374	535	145	401	75	515	328	259	93	894	59	77	40	39	22
AUP1	18275	16305	14728	22858	7284	9847	20838	9767	7458	5708	13657	8597	15827	6821	11507	9650	10004	12264	7196	6369
AURKA	8496	3616	4988	6077	395	1943	10401	1322	2425	420	4077	1151	3440	555	5085	345	462	231	307	276
AURKAIP1	9816	5027	6607	9987	3861	4658	5222	4520	3138	1942	2459	3040	3383	2583	4869	4115	3420	5760	2694	2975
AURKAPS1	439	148	567	368	23	51	116	83	330	89	115	34	192	40	293	95	95	72	45	63
AURKB	3744	1997	1309	2184	295	887	3410	434	2490	158	1902	504	1559	304	1444	180	148	73	166	84
AURKC	113	54	100	96	49	78	203	69	50	44	47	64	70	105	31	190	144	120	89	121
AUTS2	4575	5441	3017	8926	5091	3996	2200	10143	2642	3665	1843	3226	2572	6026	6553	6715	4935	4419	3139	3611
AVEN	1265	1245	1819	599	482	840	773	712	394	606	397	623	536	730	1113	806	756	949	611	642
AVIL	491	627	289	218	1018	722	518	2376	174	678	1888	834	2121	752	263	968	768	1052	635	603
AVL9	620	1338	2932	2281	869	1572	724	2862	311	1157	1345	1954	1478	1109	1292	606	569	663	935	1011
AVP	0	2	9	0	0	0	1	0	0	0	0	0	0	1	1	1	2	0	2	0
AVPI1	968	752	819	656	647	455	282	483	1441	1555	420	203	454	443	1026	1184	931	916	1475	682
AVPR1A	396	458	602	284	647	496	574	404	107	161	916	413	791	1146	165	1542	1058	1425	1069	2197
AVPR1B	0	0	3	0	2	0	0	1	0	1	1	2	0	1	0	0	0	0	0	7
AVPR2	34	91	7	20	231	30	31	25	11	21	42	59	38	187	22	304	171	477	148	619
AWAT1	0	2	0	0	0	0	0	0	0	0	0	0	0	0	0	0	1	0	0	0
AWAT2	4	12	24	16	2	1	9	3	0	1	2	0	0	3	2	0	2	4	1	2
AXDND1	8	32	23	24	9	25	12	18	13	6	6	27	26	34	4	11	36	16	2	38
AXIN1	5353	7018	4838	6358	2167	5962	1920	3782	3776	1328	3992	2880	3901	2504	4914	3612	4030	2837	1522	2190
AXIN2	199	1717	380	178	2628	1192	583	1497	87	548	1137	1609	988	2434	739	2146	1677	2332	1102	2247
AXL	5837	2393	2345	2913	3944	4454	3175	5186	862	1291	2463	5925	3060	6616	3489	8109	6634	5588	3269	6836
AZGP1	5520	40966	191	22296	43777	69512	10739	39828	17576	39601	11822	59276	19166	34716	12092	29214	35802	40544	11088	10194
AZGP1P1	105	217	4	311	814	1822	183	368	147	303	198	1131	428	507	112	293	900	204	105	72
AZI2	2680	3458	5011	2850	3887	4026	3518	5709	2619	1309	5330	4103	4075	4723	2366	5635	4351	5043	1728	4190
AZIN1	12531	20184	31484	18710	19705	16855	11165	30977	7259	4523	33218	10407	24641	9713	16619	13934	9432	12195	4654	8964
AZIN2	672	376	471	1215	603	866	609	787	579	263	366	2072	865	1042	1203	700	1230	793	481	673
AZU1	4	6	12	13	49	144	22	112	2	0	54	37	83	52	5	18	112	79	2	24
B2M	260434	139340	497765	380652	193742	75545	279356	325548	135792	430168	101329	265226	122862	212273	99822	298257	203810	299635	244725	233061
B3GALNT1	1411	1608	2056	2093	952	3049	2420	5831	2149	704	6246	3465	4635	2789	1550	1743	2207	2370	714	2684
B3GALNT2	4513	17748	4986	10295	3950	4335	4528	4837	3678	2305	5247	4635	4962	3870	6186	3355	3070	2629	2099	3083
B3GALT1	3	9	0	4	32	2	2	1	10	4	0	2	2	27	27	15	7	4	5	26
B3GALT2	8	15	32	9	85	16	2	7	3	11	13	68	13	63	13	132	134	87	38	134
B3GALT4	398	453	389	284	572	1614	631	589	229	315	420	773	537	577	325	794	912	601	465	694
B3GALT5	1	22	1610	205	88	131	1	194	176	81	71	15	88	305	4	27	27	100	31	114
B3GALT5-AS1	1	11	1111	205	15	53	4	47	361	50	22	16	43	126	0	30	38	77	13	53
B3GALT6	3334	1708	971	2279	1328	3375	1756	2374	1017	724	1176	1461	1655	1774	1692	2105	2430	2503	1052	1592
B3GALTL	1022	740	899	512	754	1457	1165	1491	510	453	471	1099	599	1352	1407	1356	1202	959	459	857
B3GAT1	224	208	57	111	93	6	23	30	45	106	17	25	26	77	412	200	20	29	163	71
B3GAT2	5	9	2	10	1	1	4	1	3	1	0	0	1	1	8	1	1	2	0	2
B3GAT3	5249	4392	8136	3286	2770	4620	10369	3237	3012	1644	4880	3507	5407	3129	5643	3954	4152	4581	2157	2563
B3GNT1	516	880	992	482	1286	1615	3140	1403	738	383	1547	1365	1642	1623	561	2235	1775	1580	603	2608
B3GNT2	2025	4266	4161	3900	1608	3624	1663	5349	1149	903	4737	5978	4398	3808	3390	4308	4248	3655	1060	3279
B3GNT3	227	225	90	7	173	55	49	7	33	94	716	200	468	1266	1035	290	95	23	124	352
B3GNT4	45	41	160	43	7	3	109	23	158	22	1	2	1	12	180	13	10	14	5	7
B3GNT5	1256	3926	3291	3334	420	352	395	429	1549	275	385	354	271	1008	2929	1666	1183	928	456	1290
B3GNT6	2	0	1	0	0	2	3	0	0	0	1	1	1	0	1	1	0	0	0	1
B3GNT7	716	812	433	820	438	477	499	516	301	288	432	163	361	538	671	967	894	1237	452	397
B3GNT8	246	196	78	71	276	387	184	199	53	38	141	254	227	253	138	421	410	549	94	252
B3GNT9	706	480	675	468	788	1320	1128	1171	258	1228	414	1655	686	1638	627	1119	1597	1743	1317	2439
B3GNTL1	364	1090	548	751	316	283	343	321	354	133	799	766	1022	466	664	463	407	528	251	416
B4GALNT1	224	86	141	1973	70	116	354	438	28	44	4954	206	6365	198	288	190	167	371	76	334
B4GALNT2	3	1	1	0	0	7	5	5	0	0	5	0	1	8	10	6	8	1	0	0
B4GALNT3	158	1982	173	6184	1007	217	129	1594	231	608	52	1025	281	1274	385	862	446	506	597	525
B4GALNT4	5955	13184	2635	5862	2864	3745	3708	3963	3107	1112	3616	5795	5464	2521	5818	2133	2501	2283	1603	1370
B4GALT1	23233	16809	21525	16253	9101	13049	10708	25902	9592	12906	11652	13036	12391	11762	27013	14210	11772	14725	14513	10713
B4GALT1-AS1	18	20	31	8	26	19	10	21	5	21	12	11	11	22	22	48	8	46	28	27
B4GALT2	8806	9233	4220	9691	2823	4609	5905	3305	4754	1039	5114	3103	5277	3479	6370	3050	3709	4661	2077	3939
B4GALT3	15926	6804	6128	10907	3435	3546	6093	7005	3771	1860	4169	5191	5506	3220	13916	3876	3241	4233	2047	3604
B4GALT4	3275	1621	5111	3465	945	1797	1798	2509	905	933	2191	2386	2440	1771	4292	1658	1859	1843	1019	1891
B4GALT4-AS1	0	0	0	0	0	0	0	0	0	0	0	0	0	0	0	0	0	0	0	0
B4GALT5	14764	10864	9084	16259	5316	4784	4864	6795	5460	1327	4816	3396	4109	5871	15140	14702	6007	7895	3221	6382
B4GALT6	166	578	141	364	177	186	157	1053	101	161	176	254	158	571	551	495	346	528	172	426
B4GALT7	4367	1616	3240	1275	1144	2159	3798	2157	1512	1207	1492	1824	1971	1849	4441	1859	2364	2709	1535	1582
B9D1	237	666	690	403	835	521	1050	1075	218	149	794	495	737	679	281	686	489	684	181	607
B9D2	217	433	194	297	248	354	351	258	129	153	159	293	271	222	150	341	294	244	189	281
BAALC	164	192	57	56	184	117	177	128	26	18	25	56	20	813	139	652	719	704	177	795
BAALC-AS1	9	8	24	2	12	16	17	39	6	10	8	13	0	33	30	16	22	26	14	31
BAALC-AS2	1	1	0	1	3	4	2	1	1	1	0	2	0	7	2	12	1	7	1	13
BAAT	6	14	4	23	3	6	4	13	10	5	4	4	4	5	1	3	6	11	7	2
BABAM1	4167	5143	5520	5843	3741	5417	7307	4858	3574	11802	4070	4293	5289	4034	3568	4834	4754	5157	8234	3642
BACE1	2698	4222	6012	2235	2372	2910	3128	3352	886	1237	1556	3950	2151	5856	2653	4065	4187	5521	2372	6977
BACE1-AS	184	210	113	264	195	179	269	155	50	66	142	178	159	280	184	270	180	205	115	248
BACE2	7287	3880	6988	10169	3013	1159	2218	2934	7321	9912	625	1744	660	4474	2832	4526	3047	4872	7116	5103
BACH1	2197	1907	3784	5642	1684	2311	1346	2357	1033	1630	1194	3127	1042	3222	3306	3578	3459	2738	1552	3145
BACH1-IT2	0	6	1	1	0	0	3	0	1	1	0	0	0	0	0	0	0	3	2	3
BACH2	349	306	284	299	738	298	145	263	143	103	177	702	177	1058	486	1385	779	455	198	621
BAD	3269	3167	3043	3355	2226	2225	4819	2612	1638	1001	2111	2074	2872	2094	3323	2416	2236	2753	1442	3017
BAG1	6376	4954	7501	3654	4964	8808	4933	4411	3575	5600	11368	6338	9205	4348	7016	6501	5501	5175	4722	3917
BAG2	1260	442	7362	3804	397	688	925	1271	105	346	223	804	221	782	2322	692	1870	1104	461	826
BAG3	4040	3189	2254	2348	3593	5314	2943	4581	1340	1373	6287	3368	4133	3355	4404	5458	5348	3655	2177	4437
BAG4	1102	2511	3745	5691	1285	3567	1414	2637	1043	466	2732	3576	2748	2222	1772	2426	2934	2032	689	1484
BAG5	4009	2675	4994	4853	3514	6543	3695	4726	1793	3116	3628	6331	3536	4704	5270	5771	4116	4197	2735	4592
BAG6	13888	14912	18856	13713	10498	20718	14036	10318	9497	7628	19481	12161	22751	12476	12457	16517	16133	11535	9229	11468
BAGE	0	0	0	0	0	0	0	1	0	0	0	0	0	0	0	0	0	0	0	0
BAGE2	0	0	0	0	0	0	0	0	0	0	0	0	0	0	0	0	0	0	0	0
BAGE3	0	0	0	0	0	0	0	0	0	0	0	0	0	0	0	0	0	0	0	0
BAGE4	0	0	0	0	0	0	0	0	0	0	0	0	0	0	0	0	0	0	0	0
BAGE5	0	0	0	0	0	0	0	0	0	0	0	0	0	0	0	0	0	0	0	0
BAHCC1	6752	27835	6278	7639	2537	3823	660	2868	1352	4672	1909	3498	2730	3413	10660	4628	3184	3792	6121	3948
BAHD1	4580	4906	3846	6389	1978	3606	1562	2714	1878	2561	5753	4771	6155	3301	3531	3875	3065	2707	2299	3177
BAI1	2057	151	143	181	207	477	354	42	42	82	1762	230	1148	397	525	499	425	127	187	490
BAI2	755	425	233	98	411	3967	2371	2627	46	255	753	3554	811	1694	1631	713	3458	1607	377	1887
BAI3	2	17	0	9	57	4	9	3	2	11	5	11	3	58	1	69	44	14	30	128
BAIAP2	3915	8601	4805	4809	2940	5700	5607	2983	1187	1250	10043	8335	16571	3297	5153	3215	3829	2712	1726	3201
BAIAP2-AS1	1727	4380	429	1578	1716	2946	2634	2640	1056	430	2726	4028	4244	2993	2795	1990	2378	1870	670	2771
BAIAP2L1	8631	4307	5828	5661	2629	3109	3825	2654	3118	1982	2271	2529	1984	2160	11593	2406	2323	1620	1306	1355
BAIAP2L2	494	91	71	482	79	64	52	86	119	19	71	54	97	111	410	138	112	136	74	136
BAIAP3	996	710	460	115	751	9592	492	2441	804	292	794	200	2149	801	1182	1690	8210	1630	349	376
BAK1	3336	3726	3391	4734	1229	2691	2321	2015	1810	1174	3363	2286	3987	2027	2280	2272	2097	2061	1319	1561
BAMBI	1740	2862	1918	2524	9887	3048	2098	2110	786	3759	2816	454	174	1052	3921	3671	3192	3467	1994	1369
BANCR	17	6	2	2	0	0	0	0	385	1	0	0	1	0	4	3	1	2	1	2
BANF1	10618	10787	11810	8501	5313	6840	12217	7989	11453	3032	11451	5750	15523	5151	7194	5859	5817	7530	3606	4501
BANF2	0	0	0	0	1	0	0	0	1	0	0	0	2	1	1	0	0	0	0	0
BANK1	38	170	415	286	273	38	35	85	38	170	90	141	34	344	47	1557	94	324	306	266
BANP	1399	1806	1436	1035	870	1370	957	1053	1425	1251	1498	932	2157	1149	1544	1389	1189	1154	1174	868
BAP1	5703	6400	5502	2580	4840	7805	8517	6497	4336	2954	3796	4053	5157	6058	5215	7425	6699	6438	4164	5196
BARD1	258	407	1316	843	280	900	315	1043	161	139	1465	671	1259	422	754	215	212	140	109	245
BARHL1	0	0	0	0	0	0	0	0	0	0	0	0	0	0	0	0	0	0	0	0
BARHL2	0	0	0	0	0	0	0	0	0	1	0	0	0	0	2	4	0	0	1	0
BARX1	1673	71	33	17	30	8	12	21	8	1	2	6	9	22	1436	58	38	27	6	5
BARX2	1491	1525	198	372	757	1772	127	530	195	3012	248	1059	262	2016	220	918	1493	155	1590	589
BASP1	2073	1949	2988	1000	818	1689	4318	1843	3625	793	2004	2991	1617	5600	1690	2964	3948	5105	2676	4341
BASP1P1	0	0	0	0	0	0	0	0	0	0	0	0	0	0	0	0	0	1	0	0
BATF	884	424	1072	619	1749	983	612	1173	526	209	479	326	516	385	328	868	894	1213	479	360
BATF2	1789	152	3741	3389	449	59	996	1082	1021	358	210	281	232	346	737	324	124	263	231	209
BATF3	410	69	272	150	140	35	348	141	116	53	88	135	101	157	225	469	202	374	215	163
BAX	6376	3187	2817	3409	1698	3305	6280	2538	2037	1372	1472	2551	1758	2405	3237	2848	3658	4064	2049	2626
BAZ1A	4484	6017	11484	10528	3883	5372	4063	7919	5306	3762	9417	5680	9925	4918	5082	5135	3503	3597	3278	3830
BAZ1B	8302	13985	16510	19985	6602	11775	8433	8662	4919	5595	13065	11521	11875	7677	9982	9162	7071	6573	5576	7725
BAZ2A	6741	8639	16996	12527	13911	15224	5205	16330	3169	8553	9396	25258	9801	15377	9894	15913	11599	10105	8159	13767
BAZ2B	908	1942	4582	1799	2858	3858	1009	3311	1110	2603	2428	4956	3278	4593	2514	3242	3473	2213	1703	4383
BBC3	1838	1484	817	787	847	2377	990	1014	296	181	989	1635	1229	1021	1780	1167	1871	1138	292	1202
BBIP1	888	767	727	389	1044	1460	780	891	303	437	2102	1012	1872	1080	1089	1760	1558	1059	533	1156
BBOX1	515	608	336	314	557	101	36	7	206	246	68	30	166	1628	240	865	323	50	200	317
BBOX1-AS1	0	5	4	1	0	12	1	11	0	1	0	7	0	9	8	0	4	1	4	2
BBS1	1481	2044	1267	1886	3391	4929	3244	4399	712	990	4274	3665	5751	3857	2239	3845	3492	2676	1204	3232
BBS10	886	1238	1647	712	1930	2447	647	2625	519	908	3689	2889	4409	2179	1857	1975	1876	1751	731	1456
BBS12	194	744	484	319	464	624	269	577	135	127	278	446	530	603	257	620	483	458	220	430
BBS2	1653	1075	3081	1521	3151	5018	1745	2881	761	2371	3145	4055	3728	5236	604	4651	4193	3296	2478	5399
BBS4	1122	747	1806	535	1766	3054	1956	2341	453	981	2368	4001	3232	2493	1326	1837	3050	1820	1090	1880
BBS5	960	1594	1555	1766	1588	2183	1110	2095	720	710	1982	1653	2444	1919	1146	2250	2198	1952	1056	1791
BBS7	857	2416	1443	1067	924	901	1392	1297	665	365	903	1042	1337	1111	1176	1217	966	990	521	1347
BBS9	484	844	568	460	963	1448	1074	1678	274	1094	706	1317	909	1186	1120	1345	1361	1094	958	1349
BBX	2804	5260	14095	3419	4275	7239	3443	9957	1167	2660	3134	5789	3833	6363	6307	4714	4352	3773	1968	5855
BCAM	6326	10684	4462	4043	14329	27873	8292	14152	4298	3266	21697	19994	31839	17815	2347	21380	21642	14666	4748	18653
BCAN	251	2293	2163	1945	47	45	1	3	3	7	3	6	7	36	51	399	121	23	14	86
BCAP29	4116	2166	4847	1485	4125	5736	4819	3665	1951	2644	3203	5867	3096	4182	5876	5518	6709	4687	2349	4395
BCAP31	23028	17907	16869	16113	8441	10819	21365	15183	21169	5483	9389	17972	11178	10654	15738	13445	10178	17449	7478	9753
BCAR1	4971	4264	4496	3941	2131	6776	3345	4944	1805	1676	4918	3537	7348	4870	4775	4890	4680	5859	2282	5522
BCAR3	1541	615	443	495	2493	6940	2987	2683	307	984	1923	4413	1359	2394	1348	3041	3673	2646	1243	2639
BCAR4	3	7	0	1	0	0	3	3	2	2	10	4	14	1	2	1	3	6	0	1
BCAS1	27	22	45	19	2827	7716	53	771	18	51	3688	1883	2258	500	24	1017	2626	397	22	955
BCAS2	2617	1625	8334	4546	2246	3263	3591	3444	1659	2082	2479	2512	3027	2224	2544	3242	2366	2466	1437	2613
BCAS3	1370	1009	483	637	1930	1668	1196	2112	1112	496	1398	2830	2068	1906	2450	2008	1359	1360	756	2132
BCAS4	1433	802	425	269	1198	2858	824	1948	216	39	2655	1883	2460	512	983	560	1221	546	47	398
BCAT1	2862	1314	14704	1461	302	1441	2002	2502	707	364	1017	1311	731	1802	2391	1136	2356	4682	1125	1938
BCAT2	4182	1509	2159	1308	2746	3552	2671	2282	2150	1215	1672	3517	1889	2097	2508	2065	2444	2129	1178	1833
BCCIP	5715	7925	5862	6153	4343	3955	4757	4273	3212	2468	5170	2465	4122	3142	4370	4804	3301	3987	2195	2702
BCDIN3D	516	1013	801	535	903	1547	815	1384	334	610	413	968	521	852	416	807	1184	857	440	600
BCDIN3D-AS1	11	21	35	13	62	128	14	127	34	18	36	51	49	71	32	73	102	88	26	92
BCHE	67	25	39	9	163	18	24	10	7	27	8	59	4	134	136	143	242	50	105	1677
BCKDHA	1097	3092	1169	1862	2708	2413	2287	1938	1160	1963	2356	1902	3190	2340	1118	3035	2135	2296	1981	2051
BCKDHB	1115	2112	1414	809	1397	1173	1203	1695	578	976	905	1014	1088	1951	2076	1963	1437	1354	795	1744
BCKDK	6320	3177	2892	3722	2779	6020	4135	4056	1515	1030	4784	2798	5389	2607	3978	3446	3708	3970	2045	2821
BCL10	1729	871	2384	2504	1539	2275	1351	1896	618	856	1880	2056	1664	1758	1529	2205	2276	1473	808	2107
BCL11A	1310	2202	1092	2253	239	29	63	37	377	604	73	86	66	760	1648	857	320	102	363	247
BCL11B	335	561	1247	836	371	92	221	416	1168	264	185	574	148	761	299	1609	593	641	577	708
BCL2	634	1792	1303	1833	8570	12591	535	8552	1327	2204	9144	15271	11579	5633	670	6419	6265	3336	1750	3426
BCL2A1	2815	932	3141	6747	147	119	893	332	332	199	143	204	89	176	2742	1272	865	2166	395	390
BCL2L1	4672	4561	4720	5552	5048	14308	6774	7719	2604	3053	6748	7373	8646	5074	3580	7199	10724	9187	4622	6033
BCL2L10	35	44	759	23	5	8	11	16	4	21	4	1	4	24	4	41	11	13	27	9
BCL2L11	3980	3858	7282	4372	4853	5433	3115	5322	2051	1770	3006	4533	3046	4181	6361	4256	4495	2210	2129	4070
BCL2L12	2600	1564	1993	2009	656	1514	1629	665	1403	700	706	976	959	818	949	857	990	706	794	691
BCL2L13	2591	2326	6454	4064	4112	3655	4191	6724	1813	1456	7185	4679	8184	4189	6951	5268	2703	4424	2350	3473
BCL2L14	203	70	8234	386	58	13	24	61	49	1348	50	101	33	185	202	95	37	19	343	74
BCL2L15	60	60	75	119	63	67	161	124	45	172	170	217	137	185	36	137	93	137	148	88
BCL2L2	3682	3886	4299	6988	4849	6764	4095	7462	2975	3946	6653	5250	7184	5456	4176	7601	6230	6197	4177	5823
BCL2L2-PABPN1	0	0	0	0	0	0	0	0	0	0	0	0	0	0	0	0	0	0	0	0
BCL3	7360	2516	4783	8737	1967	4804	3218	4082	2940	2962	6039	3557	6606	2071	5068	8627	4514	4560	2809	3856
BCL6	4785	6182	6845	2062	10698	6789	2187	8279	1916	5983	1481	3724	1748	7303	4877	14871	11308	9592	7741	5181
BCL6B	1135	1214	712	599	1015	1118	1375	785	361	408	1279	1675	1265	2369	520	2713	2664	3688	1068	5909
BCL7A	1775	2303	374	2031	1540	2483	1086	1254	994	1116	1208	2179	1691	1709	2693	1606	1430	711	713	1070
BCL7B	3418	2804	5010	3868	2068	3163	4475	2436	2151	1276	2640	2462	2940	2154	2954	3459	2615	3007	1851	2728
BCL7C	6901	3366	4029	3369	2321	3209	3547	1742	2672	739	2390	2165	2595	2278	4735	2886	3413	3322	1280	2716
BCL9	6981	3769	4165	4532	3240	3508	936	4593	1151	591	1418	4236	1595	2550	8264	2684	2970	2767	938	2304
BCL9L	8387	9022	5793	17933	5529	6862	5509	8232	2886	3754	9012	9269	9385	9145	8656	8785	6170	6194	4324	8669
BCLAF1	8139	14220	21304	16399	9638	12867	12834	14954	8264	7089	14933	12549	15450	13811	21992	14621	11010	10069	6355	12926
BCO1	7	12	160	1	26	14	3	1	36	114	68	12	131	19	13	42	46	2	86	26
BCO2	102	109	77	153	170	329	143	123	92	192	58	171	78	286	115	305	330	144	182	313
BCOR	2202	2519	1998	2007	1950	5192	1960	8455	1077	1525	3812	4080	2741	2582	3931	2946	3199	2506	1242	2706
BCORL1	2474	1396	2098	1765	1543	1249	1357	2519	554	583	1261	4001	1582	2072	2276	2069	1481	1480	693	2580
BCORP1	0	0	0	0	0	0	0	0	0	0	0	0	0	0	0	0	0	0	0	0
BCR	5569	6081	5793	9794	3423	2156	3625	4736	3615	1690	7004	2451	8857	4376	11322	5271	2279	4808	3407	4670
BCRP2	148	59	43	37	285	47	149	330	39	29	28	22	33	33	170	131	67	193	41	39
BCRP3	126	66	83	88	141	28	87	255	24	17	105	55	151	98	107	111	64	159	38	89
BCS1L	2746	4452	6337	2826	2087	2422	5338	2322	1798	1562	2629	1926	3411	2025	1632	2554	2528	2602	1648	1741
BCYRN1	24	51	103	28	13	21	52	73	166	9	24	7	20	8	36	17	31	66	25	14
BDH1	1215	5659	599	2349	2542	1281	3225	1810	879	1097	2468	293	2434	1582	1012	1232	1084	761	902	581
BDH2	1551	2214	2166	1213	3758	3306	1571	2665	1098	1138	1062	3589	2200	6206	1562	4797	5045	4513	1897	6949
BDKRB1	40	36	86	14	15	71	90	76	15	8	82	106	69	52	163	165	99	61	30	136
BDKRB2	1089	765	321	249	423	1202	532	1204	524	181	927	1060	689	1045	1259	2131	1991	1222	394	2339
BDNF	15	295	9	3	72	209	35	10	7	1463	132	16	20	138	9	169	1061	3	1453	66
BDNF-AS	86	176	36	77	440	1073	74	417	87	266	117	500	167	465	248	433	733	243	207	365
BDP1	1494	2207	4129	2679	2593	4695	2453	4877	830	2714	3009	4302	2921	3605	3767	3175	3055	2213	1652	2880
BEAN1	64	46	8	3	37	120	11	126	27	19	13	188	17	93	208	374	361	592	38	178
BEAN1-AS1	5	1	0	2	23	39	4	17	3	16	1	13	11	31	4	23	50	24	17	30
BECN1	4736	4311	8465	6023	3707	6938	6370	9427	4554	3455	5826	7035	7982	6204	4716	6737	5880	6274	3445	5209
BECN1P1	0	0	0	0	0	0	0	0	0	0	0	0	0	0	0	0	0	0	0	0
BEGAIN	133	59	34	5	156	65	39	21	52	61	84	115	122	204	141	481	197	103	70	162
BEND2	1	6	1	0	2	1	1	0	1	0	1	0	1	1	2	3	1	0	1	1
BEND3	1363	1134	851	1780	300	614	1754	464	644	193	1245	612	1755	553	1492	413	358	316	167	290
BEND3P3	7	5	5	0	13	3	1	18	0	1	6	8	3	21	10	10	9	12	4	14
BEND4	14	19	43	51	6	1	5	10	1	6	1	10	1	26	16	44	5	6	16	20
BEND5	123	219	166	111	380	133	143	193	149	69	44	228	67	514	146	544	427	279	84	704
BEND6	108	148	261	103	64	183	157	319	11	16	29	155	28	507	443	197	611	609	118	327
BEND7	1106	1113	559	1606	663	104	69	503	49	209	51	99	71	512	1784	724	261	399	256	411
BEST1	297	141	216	159	253	181	215	208	135	68	144	128	58	200	105	527	516	518	347	274
BEST2	2	1	1	0	0	1	2	2	5	2	4	0	0	0	0	0	0	0	2	2
BEST3	3	0	5	0	2	1	4	14	0	2	0	6	3	8	3	10	0	7	0	1
BEST4	30	64	99	20	45	92	79	68	42	38	28	72	88	73	21	63	114	61	29	85
BET1	2268	2404	3060	3460	1387	2369	1631	1626	1201	1515	1562	1785	1289	1869	2869	1868	2115	2056	905	1584
BET1L	5229	6858	5703	6529	5698	4495	5756	5471	2995	5798	3605	6146	4273	6738	4394	7100	4496	5217	5306	5438
BEX1	192	28	13	14	6987	3847	8	277	10	17	2	6	0	37	305	909	829	1013	23	22
BEX2	1024	675	907	118	757	160	2338	1521	67	644	59	827	82	1371	1205	1043	396	596	375	619
BEX4	941	2776	1664	915	2627	1244	3128	2875	615	807	919	3462	1037	4350	983	4137	2794	3346	1028	3441
BEX5	120	128	51	134	134	15	1287	284	112	441	9	63	25	286	174	317	121	159	216	170
BFAR	3356	5216	6203	5526	3475	7250	4377	5962	3630	2276	5949	4177	6362	4014	3446	3859	4366	3967	2391	3440
BFSP1	182	270	58	24	96	782	289	191	49	189	186	283	325	275	290	164	302	189	151	287
BFSP2	38	37	36	15	2	3	1180	18	33	14	2	20	2	13	19	11	4	14	18	4
BGLAP	17	4	1	3	6	4	2	1	2	5	4	6	4	4	14	2	6	7	7	2
BGLT3	0	0	0	0	0	0	0	0	0	0	0	0	0	0	0	0	0	0	0	0
BGN	43219	17236	8409	4508	16324	38075	24429	29776	5118	7910	15908	53062	23320	52675	30714	14348	55581	64092	26740	45960
BHLHA15	16	114	116	281	21	8	12	29	95	229	51	20	12	30	38	56	5	16	103	33
BHLHA9	0	0	0	0	0	0	0	0	0	0	0	0	0	0	3	0	0	0	0	0
BHLHB9	402	788	453	215	360	1155	185	793	183	441	270	664	418	890	721	574	698	454	349	605
BHLHE22	68	103	101	56	283	42	48	78	24	35	100	591	86	678	137	855	577	865	129	1520
BHLHE23	0	0	0	1	0	0	0	0	0	0	0	0	0	0	0	0	0	0	0	0
BHLHE40	7513	4511	5574	8210	14889	25436	7712	27635	3177	11142	6733	20888	10500	13287	46213	33573	39823	15293	8332	30888
BHLHE40-AS1	29	23	127	51	54	52	45	77	15	34	52	108	94	74	42	73	56	42	23	69
BHLHE41	1299	8051	10888	1835	4353	1321	3502	2315	756	2163	888	3557	1557	6202	6926	8514	4877	3990	2151	4830
BHMT	1	25	67	4	15	21	7	14	4	4	13	186	10	90	3	38	34	57	17	51
BHMT2	241	555	6367	50	820	394	203	385	38	90	178	1826	260	991	268	1963	1141	1845	1434	2136
BICC1	183	189	247	73	813	378	91	725	153	131	249	874	251	1302	707	997	703	860	726	3283
BICD1	305	741	910	373	236	869	216	247	175	203	300	579	342	532	873	442	671	336	303	657
BICD2	3693	4764	4490	5598	2656	3204	3775	4825	2607	2464	2748	4092	2515	3737	4545	4885	3660	4635	3079	4303
BID	2546	3222	3819	2817	1215	714	2254	1944	1314	508	2392	1292	2752	1663	3056	2190	1197	2468	1173	1490
BIK	117	182	269	47	1187	1129	432	471	229	75	822	534	1894	224	351	471	511	146	45	111
BIN1	4910	3261	6027	5108	1720	409	1000	1369	546	575	485	983	611	2805	3029	4514	1301	4035	2187	4874
BIN2	1755	1208	2017	2064	868	371	988	1069	972	1099	603	1151	602	1554	849	2513	1383	2256	1629	1419
BIN3	1528	2386	1686	1337	1352	1238	1313	1149	1286	814	1059	1322	1413	1913	1240	2367	1617	1762	1159	1981
BIN3-IT1	3	5	9	7	5	3	5	9	3	2	10	10	7	7	2	3	8	5	6	19
BIRC2	4676	5439	9352	21467	3942	3743	3882	6681	2631	1878	4556	5991	4865	6302	4977	6173	4944	5332	2471	5506
BIRC3	4960	4782	31810	18257	3162	809	1484	2985	1233	2226	1970	4261	1112	3363	4007	7114	2302	4629	3639	2496
BIRC5	12528	11747	7017	8490	553	2621	17439	1618	5837	350	10254	3484	10299	874	8592	343	374	226	286	238
BIRC6	5899	8658	17028	14277	5780	8998	2421	11086	2429	4888	9055	8849	8629	7986	8808	6588	5762	5131	4059	6890
BIRC6-AS2	0	11	0	0	0	0	0	0	0	0	0	0	0	0	0	0	0	0	0	0
BIRC7	10	18	21	16	15	31	50	41	41	4	73	130	67	30	8	514	350	1354	35	97
BIRC8	0	0	0	0	0	0	0	0	0	0	0	0	0	0	0	0	0	0	0	0
BIVM	1079	3618	1222	2698	978	1242	1987	1856	223	587	3062	1495	3328	2374	979	1892	1817	2027	601	1556
BIVM-ERCC5	0	0	0	0	0	0	0	0	0	0	0	0	0	0	0	0	0	0	0	0
BLACAT1	0	0	0	1	0	0	0	0	29	0	0	0	0	0	0	1	0	0	1	0
BLACE	0	0	0	0	0	0	0	0	0	0	0	0	0	0	0	0	0	0	0	0
BLCAP	4134	4647	4165	3235	4896	9329	8296	6100	2183	3182	3731	7086	4298	6786	3008	8130	7282	6991	4303	5769
BLID	0	0	2	0	0	0	0	0	0	0	0	0	0	1	0	0	0	0	1	0
BLK	40	94	190	177	142	14	2	5	12	89	26	98	7	201	17	1275	61	57	66	134
BLM	1518	2313	2277	5486	273	1154	1494	983	1367	234	1368	1048	1136	437	1604	358	274	239	219	253
BLMH	2426	4023	7522	4928	3461	1672	4722	6874	1953	972	1272	1382	1225	2969	1683	3159	2960	4064	1582	3257
BLNK	1468	720	1543	1379	2047	2698	393	1996	644	465	1236	1564	1659	1192	1872	1801	2890	1476	407	879
BLOC1S1	276	122	189	178	258	275	323	283	108	128	100	317	139	212	196	339	283	454	190	247
BLOC1S1-RDH5	0	0	0	0	0	0	0	0	0	0	0	0	0	0	0	0	0	0	0	0
BLOC1S2	3380	1858	3680	2520	2191	2934	3127	2870	1150	1665	3919	2427	3215	2904	3112	4362	3831	4481	1604	2730
BLOC1S3	2068	2312	880	1126	937	1658	1531	1405	822	577	1230	1172	1189	1075	780	1025	1151	1287	657	621
BLOC1S4	770	1142	1023	1982	999	1731	705	1168	396	266	645	736	804	849	673	1156	1286	1114	499	824
BLOC1S5	0	0	0	0	0	0	0	0	0	0	0	0	0	0	0	0	0	0	0	0
BLOC1S5-TXNDC5	0	0	0	0	0	0	0	0	0	0	0	0	0	0	0	0	0	0	0	0
BLOC1S6	2492	5756	6833	4917	3690	6023	2452	4293	1885	3713	7165	6987	7370	6136	4093	6501	6263	4654	3367	5356
BLVRA	3136	3250	7084	4315	3399	3839	4151	5254	709	1430	4911	5327	5315	3042	1923	4054	3992	5081	2423	2993
BLVRB	4124	2231	1237	3701	4770	5539	7156	6351	2030	869	9456	3054	8186	3139	3012	6323	5036	8976	2462	3980
BLZF1	933	1115	3277	2428	1291	1487	1436	4494	484	843	1400	2581	1671	1249	1559	1153	963	1199	689	1279
BMF	3658	4175	3164	9843	2959	4146	1141	2831	2301	1868	1469	3207	1978	2945	5075	3663	5067	2592	2186	2931
BMI1	22	47	155	127	56	91	10	185	16	35	62	67	33	64	36	61	58	77	67	91
BMP1	5703	4389	3116	1755	2211	4537	4914	6124	2289	1239	1567	6186	2714	7340	3611	5271	7275	7697	3944	7925
BMP10	0	1	0	0	0	0	0	1	0	0	0	0	0	0	0	0	0	0	0	0
BMP15	0	0	0	0	0	0	0	0	0	0	0	0	0	0	1	0	0	0	0	0
BMP2	86	282	110	27	168	35	60	85	46	747	34	48	34	213	266	487	329	415	809	751
BMP2K	646	743	2370	2936	904	1322	392	1473	509	551	1464	1576	1877	1446	1071	1205	1355	1253	1036	1474
BMP3	1	1	1	5	205	3	0	1	3	26	2	1	5	13	2	110	21	9	13	14
BMP4	96	274	83	39	1159	367	3819	2020	1124	99	344	417	303	914	131	1360	912	956	314	1733
BMP5	1	22	6	7	89	15	0	0	0	7	12	18	4	76	2	134	32	17	40	158
BMP6	125	310	201	151	497	97	115	133	554	437	94	188	82	448	131	1078	437	719	789	703
BMP7	372	2840	171	46	149	347	532	153	29	57	121	442	78	412	367	613	347	135	44	334
BMP7-AS1	0	0	0	0	0	0	0	0	0	0	0	0	0	0	0	0	0	0	0	0
BMP8A	1590	564	247	327	129	1224	1558	1789	581	203	1819	2075	2893	420	1366	189	864	708	147	271
BMP8B	728	173	159	80	184	145	462	964	204	181	380	136	479	164	755	182	165	201	139	86
BMPER	21	172	16	6	131	71	57	80	5	1468	15	151	30	812	134	537	793	1054	741	648
BMPR1A	893	3582	2046	3099	2003	1579	798	3042	1149	682	2501	1975	3070	2012	1821	2357	1909	1309	652	1836
BMPR1B	136	98	191	828	836	14606	18101	43111	68	58	3229	27190	1243	3690	308	1608	7347	3841	43	5776
BMPR1B-AS1	0	0	0	0	4	15	82	188	0	0	3	29	1	12	0	7	19	31	0	31
BMPR2	3307	6735	8498	6668	5502	10715	4069	9250	4278	2684	7345	13413	8331	10203	6139	9692	8829	6932	3408	8514
BMS1	4119	9683	16129	15889	3985	5720	6775	5484	4413	6146	5280	5256	4854	4729	3850	5732	4233	4401	4886	4036
BMS1P17	0	0	0	0	0	0	0	0	0	0	0	0	0	0	0	0	0	0	0	0
BMS1P18	0	0	0	0	0	0	0	0	0	0	0	0	0	0	0	0	0	0	0	0
BMS1P20	1371	5391	4098	4930	2617	1258	1031	1860	16997	6622	1816	2222	2231	2582	1841	4497	1467	2023	3581	3869
BMS1P4	357	790	845	557	644	1230	284	772	132	467	856	669	937	570	711	486	527	281	439	398
BMS1P5	250	867	1252	821	559	962	347	1191	159	565	638	815	677	677	629	446	484	334	511	505
BMS1P6	121	481	1114	499	249	383	189	413	109	265	314	286	326	276	302	270	248	185	233	265
BMX	27	122	13	27	287	25	20	28	11	29	48	63	57	479	66	383	229	362	483	1399
BNC1	721	19	4059	2	66	10	54	1	4	4	41	17	72	150	284	200	73	17	13	112
BNC2	1019	688	610	351	1360	2034	534	2222	100	253	418	3987	612	3743	1337	1782	3433	3466	1062	4221
BNIP1	779	679	881	547	729	900	1576	856	230	447	848	865	905	622	657	736	716	881	522	652
BNIP2	1929	4815	7566	4774	2480	4448	1336	2720	1350	3625	2474	6168	2704	4373	3481	5195	3991	3846	3073	4614
BNIP3	10173	4390	7412	2121	3701	2630	2981	3155	1785	858	5193	557	3476	1388	10004	3276	2619	2633	1075	1488
BNIP3L	7156	5359	9625	2144	7929	7892	4795	8465	3256	2130	4216	6078	4316	9836	12560	14722	10016	11112	4030	8941
BNIPL	275	4747	344	1506	5186	4370	198	1888	189	1362	1325	7191	2251	3183	231	2141	1301	1197	710	1751
BOC	609	1729	438	848	5656	1001	544	1211	553	1949	705	2664	754	7441	1574	10743	3307	3821	2605	11283
BOD1	4360	4958	5587	4098	3721	9548	5869	3495	2983	1820	2939	6108	4105	4242	3345	3519	6589	3896	1785	3063
BOD1L1	2069	2603	7488	5993	4211	6669	1327	5310	867	2296	3111	3821	3313	4835	3841	4892	4366	3173	2754	5210
BOD1L2	0	1	0	0	0	0	0	0	0	0	0	0	0	0	1	0	0	0	0	0
BOK	2467	9639	213	908	6032	5059	5039	5007	1874	1075	3430	1745	5550	2792	2161	13705	4103	8549	2916	3485
BOK-AS1	2	13	1	0	5	10	8	10	0	2	1	8	9	3	5	39	8	11	2	5
BOLA1	3369	1036	637	742	1271	958	1279	1037	852	382	704	552	980	687	1600	823	900	880	486	632
BOLA2	0	0	0	0	0	0	0	0	0	0	0	0	0	0	0	0	0	0	0	0
BOLA2B	0	0	0	0	0	0	0	0	0	0	0	0	0	0	0	0	0	0	0	0
BOLA3	3493	1570	2767	3164	784	759	2389	1167	1290	490	1768	760	1992	617	1598	696	563	983	565	591
BOLA3-AS1	283	1148	883	454	465	724	174	127	660	93	1520	480	1605	401	170	448	567	334	141	408
BOLL	0	3	0	0	0	0	0	0	3	0	4	0	6	0	0	0	0	0	0	1
BOP1	9363	3216	6952	7266	1525	2697	12124	3612	7464	883	5521	1225	4973	1427	2382	2222	1487	3152	1419	987
BORA	1944	1703	1476	1442	347	592	2047	903	534	521	1273	943	809	707	1577	560	424	553	359	405
BPESC1	1	0	0	0	0	0	0	0	0	0	0	0	0	0	0	0	0	0	0	0
BPGM	1598	1926	5013	1135	1355	2117	1675	1728	2290	1042	1273	2115	1859	1850	1539	2189	1940	1357	972	1679
BPHL	912	2702	1690	2041	2665	4458	1731	1872	2542	616	1977	1576	2939	1459	1374	2491	2742	1709	829	1200
BPI	42	201	15	48	59	12	6	3	4	1	8	42	30	137	194	99	48	31	5	135
BPIFA1	0	0	0	0	0	0	228	0	0	9	0	0	0	0	0	0	0	3	40	0
BPIFA2	0	0	2	0	0	0	169	0	0	0	1	0	0	1	0	0	0	0	0	0
BPIFA3	0	0	0	0	0	0	7	0	0	0	0	0	0	0	0	0	0	0	0	0
BPIFA4P	0	0	0	0	1	1	2205	2	0	0	0	0	1	0	0	3	10	4	0	0
BPIFB1	13	106	8	2	477	1506	3420	86	10	34652	816	656	638	193	36	151	372	134	24145	75
BPIFB2	0	11	0	0	242	567	1399	51	1	15	88	20	35	9	0	356	160	118	25	69
BPIFB3	0	4	0	0	0	0	0	0	0	0	0	0	0	0	0	0	0	1	5	0
BPIFB4	0	60	1	0	0	0	156	0	3	0	0	0	0	4	0	0	2	3	19	19
BPIFB6	0	0	0	0	8	13	35	0	0	0	0	0	0	0	0	0	2	0	0	0
BPIFC	0	0	0	0	1	0	1	2	0	0	0	0	0	0	12	1	0	3	1	0
BPNT1	3199	4586	19234	8874	2779	3794	4674	3338	3293	2045	3481	3209	4003	2273	3611	2254	2370	2220	1576	1899
BPTF	4389	8316	7583	7962	6649	9704	7185	10536	2718	2805	12668	18131	14572	10108	8246	6324	5960	5189	2879	9405
BPY2	0	0	0	0	0	0	0	0	0	0	0	0	0	0	0	0	0	0	0	0
BPY2B	0	0	0	0	0	0	0	0	0	0	0	0	0	0	0	0	0	0	0	0
BPY2C	0	0	0	0	0	0	0	0	0	0	0	0	0	0	0	0	0	0	0	0
BRAF	292	961	1348	829	474	679	248	419	378	387	435	392	448	380	607	375	433	253	332	378
BRAP	2506	1938	2576	2332	1866	2808	2136	1663	1103	1576	918	3281	1026	2247	3807	2467	2123	1647	1292	2020
BRAT1	4505	6372	5630	5914	3226	4830	7018	5222	3905	2594	3461	5368	5145	3930	3806	4473	3928	4904	3341	4065
BRCA1	888	681	1924	1280	611	3283	2898	1927	774	464	2760	2137	2052	909	901	481	745	509	432	657
BRCA2	833	1229	2554	2752	261	831	527	577	470	316	494	629	249	518	1468	276	310	163	236	221
BRCC3	2622	3023	3025	5137	2405	3924	3119	4601	868	1258	2116	4219	2426	2919	3250	2108	2094	2145	1178	1816
BRD1	3610	4501	2639	5207	3177	2769	1761	5331	1601	1306	5768	3022	6324	3693	3943	5147	2953	3955	1748	3282
BRD2	14313	16506	18971	28738	16492	35972	25169	19326	8488	10835	34558	29429	40000	20598	14527	25840	24171	16250	10662	18569
BRD3	4272	3188	2987	4025	3465	8195	3139	4167	1611	879	4382	4786	6057	4129	4763	4139	4658	3058	1460	3728
BRD4	4406	6014	4366	5519	4193	6087	3845	6954	3517	11842	4752	5309	4809	5190	5201	6843	4571	5601	10991	4352
BRD7	5290	5398	7012	5675	3292	5525	3147	3968	3109	2391	5038	3830	6163	4440	4394	5021	3649	3675	2426	3983
BRD7P3	0	0	0	0	0	0	0	0	0	0	0	0	0	0	0	0	0	0	0	0
BRD8	6656	6265	5067	8088	6280	9179	13526	5044	2264	5533	5993	10015	8423	7436	6897	6625	6838	4692	5383	5454
BRD9	4541	3639	3870	3116	2350	3505	5995	3061	2456	2062	4000	5118	3619	3229	5239	3934	3346	2927	2331	2819
BRDT	0	0	17	1	23	74	14	19	0	1	148	269	199	57	0	7	45	0	3	121
BRDTP1	0	0	0	0	0	0	0	0	0	2	0	0	1	0	0	0	0	0	0	0
BRE	2959	1895	3418	2854	2270	3179	1582	3220	1064	848	2219	2207	2304	3645	3116	2765	3110	3009	1381	2798
BRE-AS1	48	35	33	15	22	43	37	26	49	16	22	19	28	21	32	286	442	108	59	659
BREA2	41	9	33	49	23	92	136	48	55	103	92	97	63	71	18	34	88	82	112	51
BRF1	2992	1741	2201	2492	2465	4132	4579	2696	1979	1779	2294	3298	2568	2785	2809	3051	3319	2783	2066	2372
BRF2	1125	1129	1146	3139	759	1760	1489	1550	987	450	3032	1946	3231	1280	995	1144	1363	1405	586	861
BRI3	11996	5744	6081	5207	2578	2970	4697	2134	3018	1235	1224	2101	1456	3480	6488	4819	4810	7321	2551	3366
BRI3BP	437	435	554	599	196	394	847	527	341	130	702	513	362	182	689	156	138	127	137	135
BRICD5	431	398	177	359	197	698	610	326	193	425	375	457	408	257	188	311	626	417	324	206
BRINP1	68	154	10	5	296	83	1272	5	567	6	26	9	42	411	65	686	51	42	20	179
BRINP2	26	98	43	9	5373	2637	24	46	42	4	13	44	15	126	43	1196	3146	6	14	89
BRINP3	4	7	2	0	2	0	3	5617	10	2	7	3	11	20	0	26	0	100	0	3
BRIP1	1160	1292	866	2322	408	1437	2114	1145	1154	133	2201	4092	1499	1115	1929	373	478	173	166	259
BRIX1	4012	3813	9823	3441	2085	2794	5753	3100	1793	1228	3525	2546	3152	1734	3869	2711	2176	2162	1026	1638
BRK1	11329	13665	18664	19764	12619	12316	17015	10172	7990	5457	8903	10444	11046	10647	15830	13685	11677	12789	5912	10207
BRMS1	6325	6047	6619	4544	2445	3543	6579	3602	4598	1679	3704	2276	4196	2354	4402	3274	3018	3477	2003	1899
BRMS1L	649	907	1308	1253	629	775	951	1018	792	514	1604	875	1621	1004	1077	1429	840	1014	470	973
BROX	666	2456	3528	2291	1482	1820	691	2854	455	1163	2797	2210	2582	1685	1835	817	660	766	854	1372
BRPF1	1942	3221	3091	5038	1590	2721	2652	2082	1426	1554	2454	2320	2202	2156	3975	2859	1934	2092	1589	2044
BRPF3	3021	4729	3606	5606	4088	9290	3410	4892	2162	1570	5387	7247	5654	4828	4186	4907	4890	2943	1895	3465
BRS3	0	0	0	0	0	0	0	0	0	0	0	0	0	0	0	0	0	0	0	0
BRSK1	637	532	138	86	520	1227	823	253	1351	709	360	504	553	718	461	655	976	321	1078	710
BRSK2	32	10	3	155	13	10	511	42	1	29	15	8	16	9	223	30	8	35	31	15
BRWD1	2883	6688	7229	10837	8030	14798	4641	8806	5484	4886	18602	12271	29969	8741	4957	6968	8833	4832	3586	7011
BRWD1-AS1	0	3	4	1	1	2	1	6	1	1	1	3	1	2	0	0	1	1	0	0
BRWD1-IT2	24	49	24	21	31	90	32	64	49	13	16	17	32	21	31	29	50	45	30	17
BRWD3	1539	1628	2629	706	2114	2765	1151	5499	499	1182	1336	3338	1307	2849	4097	2072	1845	1616	1015	1893
BSCL2	88	181	204	174	123	273	77	102	34	78	125	103	137	153	148	151	131	87	67	157
BSDC1	6082	6324	4291	14706	6072	10031	7163	9308	5005	5080	7506	9343	9309	6931	10881	7501	6474	5896	4657	6686
BSG	26200	26352	25912	28970	19890	28549	40965	22839	8281	8049	38227	23823	38715	18309	21962	24179	19743	21708	11670	15721
BSN	117	82	42	9	161	186	1793	100	45	167	412	148	269	349	185	253	178	152	146	251
BSN-AS2	17	13	8	0	8	19	32	5	7	15	21	5	9	12	17	5	25	3	4	4
BSND	1	10	5	0	1	0	3	2	6	23	0	2	3	8	1	5	0	9	26	1
BSPH1	0	0	0	0	0	0	0	0	0	0	0	0	0	0	0	0	0	0	0	0
BSPRY	2168	1092	262	614	4686	3454	2450	3404	1286	367	3105	4129	3825	2063	1706	2084	1268	2014	259	631
BST1	535	171	425	290	357	291	378	434	108	111	178	375	142	863	360	838	513	760	497	1086
BST2	15411	4109	22635	30178	11782	11102	74947	16697	3291	12367	14030	19725	9122	12255	5190	9257	10782	10117	9254	9571
BSX	0	0	0	0	0	0	0	0	0	0	0	0	0	0	1	0	0	0	0	3
BTAF1	2385	6263	6891	5028	6680	6670	1694	5528	2674	6307	6354	8214	5485	9223	5372	6565	6307	4084	4432	6116
BTBD1	5596	4520	9358	7063	4126	7051	6356	6932	3369	3200	6695	8381	5892	5673	8366	7134	5978	6264	3254	4889
BTBD10	2293	2523	2362	3254	1488	6953	2093	2751	786	1150	3328	3129	3006	2409	2305	2444	3588	2390	1298	2636
BTBD11	259	173	304	134	326	149	83	176	26	550	85	255	94	739	350	715	365	314	369	928
BTBD16	7	18	17	2	52	58	2	8	7	129	6	14	6	36	13	24	35	4	137	34
BTBD17	1	0	1	0	1	0	2	0	0	0	1	0	0	0	0	1	0	1	0	0
BTBD18	0	0	0	2	0	2	0	0	1	0	4	0	0	0	0	1	2	0	0	0
BTBD19	335	334	440	184	317	663	331	708	80	118	252	563	419	555	356	691	774	521	478	663
BTBD2	6994	3822	5726	4845	5022	6346	6524	5471	2212	1204	4237	4841	5323	5283	5216	6373	5245	6223	2308	5153
BTBD3	3653	6793	880	4011	2206	4494	1953	2729	932	1209	3403	3694	3828	3912	4856	3186	3041	1952	1163	3336
BTBD6	5309	1907	2770	4402	2662	4512	7554	3197	2820	3489	2148	4681	2536	3517	3526	5188	4111	4916	4209	3723
BTBD7	1421	1690	3569	2816	2989	5798	2164	4323	866	2216	2969	7589	3076	4793	2737	3521	3268	2582	2031	3784
BTBD8	9	5	24	38	28	44	5	35	4	23	44	79	55	40	19	8	12	9	22	40
BTBD9	706	1409	1424	1232	1349	2844	967	2234	881	743	990	2191	1221	1884	1148	1876	2024	1312	825	1669
BTC	54	141	38	40	78	61	10	173	3	46	27	225	37	133	173	65	48	44	40	53
BTD	478	1895	2602	635	1640	3137	1368	2593	680	805	1268	1439	1319	1376	495	1996	2018	2225	1097	1763
BTF3	30321	26215	26068	25403	39572	32099	32605	38707	13332	15658	18218	26498	23437	33419	19953	38016	31517	28019	14209	23891
BTF3L4	6003	9115	6488	9848	5659	8503	7426	5466	4759	3213	5608	5499	6329	4865	8007	6081	5447	4729	2439	3778
BTF3P11	0	0	0	0	0	0	0	0	0	0	0	0	0	0	0	0	0	0	0	0
BTG1	6722	7508	7178	5545	12975	14758	8491	7521	8866	13443	22873	8053	31689	12909	7888	23137	21374	18216	10601	15474
BTG2	2765	7126	12404	5893	14758	13631	3048	16279	6300	10668	5963	13837	6742	8242	8850	56228	75570	30884	14464	67658
BTG3	10021	1301	4270	8521	805	1561	2659	1771	4380	1351	304	1794	351	1522	9851	2399	1679	1166	1037	1505
BTG4	1	1	1	0	1	0	3	0	0	0	0	1	0	2	0	0	2	0	1	8
BTK	1285	774	1419	1227	733	496	820	817	624	632	995	741	814	993	619	1890	1804	2238	1223	1574
BTLA	122	141	323	230	85	9	71	121	59	57	60	200	18	167	53	250	63	127	173	151
BTN1A1	7	14	7	4	17	3	1	2	9	9	3	7	2	23	7	24	3	0	5	10
BTN2A1	3344	4309	5690	5570	2726	4824	4223	3412	3099	3091	4162	4422	6061	3917	2812	4911	5160	3966	3569	4126
BTN2A2	1182	1546	3873	4944	1169	1553	1555	2627	2321	1444	775	1817	823	1843	834	2124	1829	1703	1823	1843
BTN2A3P	96	183	547	253	211	225	137	400	136	180	118	319	224	427	82	260	222	280	271	439
BTN3A1	3870	3976	9962	9332	6250	5845	4862	7153	4976	8731	2030	8774	2905	8446	3055	8250	7460	5986	7452	8718
BTN3A2	4817	3948	12039	7663	6130	4244	5813	6770	7056	8952	2112	6501	2738	6099	3449	7987	6277	6364	6983	7061
BTN3A3	2116	1405	6591	4562	3608	1935	3639	4134	2017	3290	1135	4334	1501	4283	1485	4690	3839	4364	2771	5543
BTNL10	29	3	0	38	0	0	0	0	0	0	0	0	0	0	8	0	0	0	0	0
BTNL2	0	3	4	2	0	0	0	0	0	1	0	0	0	1	0	1	0	1	1	1
BTNL3	0	0	0	3	0	0	5	3	1	0	0	0	0	0	0	0	0	3	0	0
BTNL8	9	3	13	4	2	0	1	6	12	3	0	8	4	8	1	13	4	3	6	0
BTNL9	243	2022	172	203	5112	1055	1651	1276	62	333	1131	1250	1136	2488	185	17902	4546	8373	6018	7461
BTRC	2441	3259	2354	2324	5171	4922	1417	3919	887	1359	4794	2545	4422	3453	2869	4066	4012	2547	1467	2850
BUB1	7546	4046	9095	8283	349	1529	4243	1074	2202	384	4522	1366	3796	611	6631	275	295	129	256	241
BUB1B	2913	4895	5505	6077	408	1898	1792	774	1694	438	2849	2187	2277	653	3388	271	296	129	241	189
BUB3	8994	11994	11151	8999	9499	20827	10543	9031	2797	3569	17749	6703	10740	6515	11804	7444	9484	6158	3200	4495
BUD13	1908	2400	1836	3345	1062	1382	2421	1066	854	560	921	1182	1162	1463	1658	1994	1455	1361	851	1548
BUD31	7859	6235	9684	6073	3818	3551	7378	2926	3449	2311	2551	2897	2910	3184	5652	4068	3431	4127	2381	3476
BVES	422	129	393	293	304	203	153	322	123	92	143	219	133	493	405	528	217	289	297	385
BVES-AS1	31	3	12	3	27	3	7	3	8	1	1	13	2	37	33	27	14	25	12	30
BYSL	1640	3214	3953	3324	921	2556	2020	1267	2764	576	1346	1120	1761	969	920	1671	1393	1220	755	666
BZRAP1	1749	2608	748	5432	4586	8490	1354	2806	1798	1014	6363	9890	7922	6608	4711	4935	6556	2661	951	3643
BZRAP1-AS1	283	179	333	434	288	205	182	250	146	95	162	526	147	448	133	516	305	260	228	292
BZW1	10401	16022	28624	17345	11409	22169	13468	22764	11689	5638	43042	17668	38903	15034	11868	13954	11317	13723	5993	11605
BZW2	8650	11222	15522	12573	9305	8677	7097	11226	4634	2381	9778	13181	7388	5696	4609	6064	5191	5932	2247	5522
C10orf10	12380	9041	8166	11811	14136	2713	2392	1831	633	1671	907	1461	919	7397	23291	58954	14637	75414	24073	8587
C10orf105	5	12	19	8	49	2	1	7	0	8	5	33	4	51	8	73	16	37	49	68
C10orf107	4	9	6	10	78	81	1	122	12	9	7	22	18	72	17	198	215	193	15	65
C10orf11	302	147	174	243	179	90	148	113	79	124	70	91	88	227	271	381	281	454	250	512
C10orf111	68	81	80	55	19	47	24	54	22	25	31	22	51	27	75	27	50	42	29	20
C10orf113	0	0	1	0	0	1	0	2	3	2	3	1	5	1	1	0	0	1	6	3
C10orf12	96	293	799	640	108	388	87	319	163	165	447	172	291	126	277	141	164	144	167	171
C10orf120	0	0	1	4	0	0	0	0	0	0	0	0	0	0	0	0	0	0	0	0
C10orf126	0	0	0	0	0	0	0	0	0	0	0	0	0	0	0	0	0	0	0	0
C10orf128	138	290	219	167	265	49	75	93	23	34	84	101	73	305	104	380	235	379	279	739
C10orf131	9	27	19	2	5	13	4	16	6	12	22	15	32	19	12	5	11	7	11	21
C10orf2	1712	2676	3155	2297	1403	1636	1007	852	1117	710	1754	637	1501	1051	1521	1455	857	783	740	485
C10orf25	103	259	230	502	154	149	144	107	76	75	127	190	139	218	63	237	270	208	113	308
C10orf32	847	1155	784	557	2074	2817	896	1864	389	631	2009	1399	2109	2061	1311	3255	3084	2450	756	1593
C10orf32-ASMT	0	0	0	0	0	0	0	0	0	0	0	0	0	0	0	0	0	0	0	0
C10orf35	1443	1305	2028	966	421	699	568	435	396	327	991	488	2235	488	1298	529	589	259	193	276
C10orf53	0	1	0	0	0	0	0	0	0	0	0	0	0	0	0	0	0	0	0	0
C10orf54	2065	1897	3396	2593	3911	758	2262	1671	1689	2537	1030	1723	960	3816	1402	8388	2973	5745	4596	8723
C10orf55	140	17	63	22	16	22	36	76	3	13	8	50	29	88	234	75	72	56	34	69
C10orf62	2	19	3	0	1	2	1	0	0	2	0	1	1	0	0	3	4	2	2	0
C10orf67	3	4	3	4	2	0	27	0	1	1	1	12	0	15	1	6	7	2	4	12
C10orf71	0	0	0	1	0	0	0	0	1	0	0	0	0	0	0	1	1	1	0	3
C10orf71-AS1	0	0	0	0	0	0	0	0	0	0	0	0	0	0	0	0	0	0	0	0
C10orf76	3365	4128	2052	2538	2464	3471	1789	2155	1034	1687	3665	1820	3493	2470	3381	3196	2847	2711	2156	2316
C10orf82	6	991	1	41	355	1743	2	3	7	3	13	211	6	133	3	126	742	5	1	91
C10orf88	714	1046	989	691	762	1252	765	893	325	546	1369	934	1155	895	1161	1108	1189	864	484	939
C10orf90	3	259	2	73	59	13	0	5	22	943	3	3	5	302	5	132	21	12	500	49
C10orf91	346	112	120	11	1	15	2	12	1	3	97	7	30	11	136	10	6	18	6	3
C10orf95	78	89	115	41	68	105	28	16	15	16	51	11	91	12	51	17	45	7	12	4
C10orf99	2	17	1	1	0	0	1	1	0	1	0	0	1	0	0	0	0	1	0	0
C11orf1	578	493	2114	507	846	832	496	669	618	489	624	612	603	1067	513	1019	746	828	420	664
C11orf16	42	338	149	195	4	3	1	25	0	10	4	5	6	15	6	15	11	15	6	6
C11orf21	139	98	202	241	128	36	113	211	195	128	66	199	66	272	121	429	254	393	312	333
C11orf24	5653	5449	7067	4413	1425	2490	3253	3163	4340	1509	2212	2963	1929	2795	5143	2716	2883	4154	2100	3139
C11orf30	860	3337	1297	2767	1831	4360	1889	2985	1244	1109	3819	2178	3357	1915	2388	1972	3024	1490	982	1930
C11orf31	8172	6122	7852	4595	3756	5656	7775	5316	3924	1270	6152	3900	6163	3731	6234	4283	4834	5575	2138	3561
C11orf39	0	0	0	0	0	0	0	0	0	0	0	0	0	0	0	0	0	0	5	0
C11orf40	0	0	0	0	0	0	0	0	0	0	0	0	0	0	0	0	0	0	0	0
C11orf42	0	0	0	0	0	0	0	0	0	0	0	0	0	0	0	0	0	0	0	0
C11orf44	0	0	0	0	0	5	2	0	0	0	0	0	0	3	0	1	0	0	1	0
C11orf45	207	264	353	519	142	126	123	188	165	124	336	141	327	283	137	201	176	206	149	189
C11orf49	1069	1204	1162	1256	1340	2494	2191	2165	910	798	2022	2140	2578	1821	1350	1786	1753	1692	802	1510
C11orf52	0	0	0	0	0	0	0	0	0	0	0	0	0	0	0	0	0	0	0	0
C11orf53	17	1	8	3	29	28	1	16	1	9	0	25	2	10	1	98	31	15	2	44
C11orf54	723	1406	2759	568	2788	2411	1422	2331	1025	1262	4530	1369	3275	2598	983	2668	2100	1830	1150	1985
C11orf57	1929	2131	4415	5324	2323	7858	3272	2318	1254	922	2636	2058	3093	2959	1634	3144	3627	2042	1130	2299
C11orf58	7687	17967	17621	16431	11075	36108	13242	12482	4422	5441	17024	13424	14429	12770	8742	14962	21754	11248	5556	10671
C11orf63	449	481	212	325	613	630	91	647	51	85	90	585	174	556	400	658	526	592	249	831
C11orf65	9	11	62	29	24	29	33	47	16	10	47	27	78	27	33	16	17	24	9	26
C11orf68	3222	3321	2936	2084	2303	2777	2277	2523	1976	943	1911	2621	2760	2798	2560	2963	2784	2975	1280	2438
C11orf70	51	38	11	26	82	33	148	183	10	19	25	146	33	185	115	193	91	160	48	282
C11orf71	509	694	1028	551	742	2995	749	869	247	246	462	424	611	788	701	1003	2417	723	336	646
C11orf73	2814	4537	2367	1160	1459	3351	2161	1401	1005	1186	1742	1420	1743	1841	1404	2237	2705	2376	1340	1983
C11orf74	616	658	719	282	597	1534	945	664	351	217	554	510	604	709	415	654	1140	774	343	869
C11orf80	3772	2911	1676	1961	1224	2033	3241	1935	2890	1381	3959	1766	5125	1407	3328	1692	1423	1548	957	962
C11orf84	2744	3867	4613	3315	647	1333	3010	1656	2079	525	3196	1250	3489	1062	2209	1475	1138	1233	665	901
C11orf85	1	2	7	2	5	0	1	3	1	5	3	0	5	12	2	13	3	1	2	5
C11orf86	22	36	255	723	1	0	0	0	2049	0	0	0	0	0	0	0	1	2	4	2
C11orf87	2	8	1	0	5	3	3	16	0	1	0	4	0	4	4	8	10	16	2	49
C11orf88	0	0	0	0	0	2	11	1	0	0	0	4	0	2	0	1	0	0	0	36
C11orf91	38	42	86	110	21	27	33	18	40	144	11	3	12	18	37	54	23	40	136	21
C11orf94	15	5	5	7	0	3	1	0	1	6	0	1	5	2	8	2	1	1	8	2
C11orf95	1435	3228	1573	2139	2202	1525	2733	3777	1418	1563	3856	1706	5282	3220	1647	4284	2683	2986	1561	4373
C11orf96	673	258	295	149	327	705	1114	427	125	94	726	647	934	685	988	6337	4225	1782	1701	5319
C11orf97	0	1	1	0	0	0	0	0	1	0	0	1	0	0	0	0	0	0	0	2
C11orf98	0	0	0	0	0	0	0	0	0	0	0	0	0	0	0	0	0	0	0	0
C12orf10	1327	1706	1502	1282	1876	1989	1989	2272	487	1060	1116	2163	1449	2152	884	2473	2025	2492	1032	1817
C12orf29	1189	1386	2680	2041	1576	1750	2395	1093	858	749	2837	2018	2354	1424	1570	1582	1324	1041	488	945
C12orf4	3869	3072	9873	7179	1558	2405	1733	3516	1559	1719	1483	1557	1680	2031	3836	2140	1921	2410	1428	1850
C12orf40	0	2	0	0	0	0	4	2	0	0	0	0	0	0	0	0	2	2	2	1
C12orf42	3	0	5	5	8	1	0	4	0	2	23	3	19	9	1	22	3	2	1	6
C12orf43	703	523	745	519	803	1083	1367	729	410	427	610	1017	738	768	844	1106	770	774	506	759
C12orf45	961	889	1524	999	704	452	932	362	970	484	519	547	610	564	735	745	524	596	429	492
C12orf49	2048	2238	2590	2257	1499	2128	1397	1913	1486	878	1858	2844	1953	1667	3046	1727	1072	1380	793	1452
C12orf5	1321	1498	8718	2227	581	957	1225	3157	552	1512	790	697	863	826	1095	1551	952	2089	1348	810
C12orf50	1	0	0	3	1	0	4	1	0	0	6	2	4	2	7	0	1	2	0	1
C12orf54	9	15	4	0	13	12	16	6	3	86	6	7	10	27	15	46	33	18	26	26
C12orf56	4	2	32	1	0	0	0	0	1	2	1	0	0	5	4	2	2	0	4	9
C12orf57	17656	5411	8670	11994	8278	4999	5578	5990	4764	4519	2729	4290	3668	7532	15229	8857	7831	8529	4264	7389
C12orf60	88	104	488	34	125	331	60	211	32	51	145	89	165	97	80	86	206	102	48	54
C12orf65	1206	447	1000	876	866	832	2227	426	1376	599	378	921	543	840	846	1140	888	691	448	814
C12orf66	213	318	358	291	414	554	296	1496	75	274	350	566	364	416	480	348	324	436	168	314
C12orf71	0	0	0	0	0	10	0	0	0	0	0	0	0	0	0	3	1	0	0	0
C12orf73	720	665	646	759	591	1042	1394	505	378	366	849	840	922	569	825	630	831	501	220	420
C12orf74	1	2	3	10	0	0	0	10	0	2	10	1	8	2	0	9	6	1	2	2
C12orf75	1129	527	4472	2906	854	1897	2442	1480	418	147	3179	2375	3660	2174	1625	1544	850	1829	603	3368
C12orf76	845	869	560	486	790	1519	910	595	321	268	602	1356	898	864	766	728	1376	645	232	487
C12orf77	0	0	0	0	0	1	0	3	0	1	0	1	0	1	3	0	2	3	0	0
C12orf79	32	38	128	30	126	246	17	36	78	111	24	67	42	56	33	143	176	73	107	49
C12orf80	1	0	2	0	0	5	0	1	0	0	1	2	0	2	1	1	2	0	0	0
C14orf1	1708	1903	3217	1970	1835	2776	1992	3073	881	1146	1634	1791	1869	1895	1913	2168	2191	2002	1150	1855
C14orf105	0	0	0	1	1	1	0	1	0	0	1	0	0	2	0	0	5	0	0	0
C14orf119	4703	3436	4995	4132	4989	5231	5537	5155	3511	2896	3181	4015	4861	3964	2985	4683	4924	4865	2620	3778
C14orf132	604	792	453	69	4144	3175	1222	3633	66	170	454	10232	736	5067	1227	3588	4400	2315	566	4439
C14orf142	570	652	1488	679	976	1356	3356	1377	451	606	631	777	945	686	618	921	1008	847	456	537
C14orf159	1239	1163	1878	1629	2168	3268	2669	3965	1076	2661	789	2655	999	3762	891	3507	2920	3470	3044	4054
C14orf166	9873	8064	8209	13042	7434	7162	12249	12539	6150	4398	10303	6273	13449	6745	6521	8138	6686	9614	4352	5755
C14orf169	979	1201	1283	1878	674	1622	762	1566	553	537	790	781	850	895	670	1134	946	1035	569	620
C14orf177	0	0	0	0	0	0	0	0	0	0	0	0	0	0	0	0	0	0	1	0
C14orf178	6	4	11	1	4	10	1	1	2	4	3	7	2	7	1	10	4	13	5	12
C14orf180	93	236	1	16	914	50	0	194	0	21	0	44	4	194	0	2539	280	2271	836	728
C14orf182	164	125	75	316	45	70	66	180	55	344	290	113	303	109	163	71	43	102	210	59
C14orf183	10	15	6	9	1	3	12	22	3	9	16	8	22	6	6	2	6	15	6	9
C14orf2	7405	2711	5086	4853	5360	3765	9549	4051	3934	2216	2875	4677	3723	3874	4818	5173	4298	5567	2594	3809
C14orf28	274	314	127	163	600	954	661	1226	285	394	757	585	850	810	284	930	963	821	328	670
C14orf37	264	449	42	39	221	590	301	629	19	132	117	865	203	671	422	334	749	464	215	903
C14orf39	0	23	23	0	37	0	14	95	0	4	26	24	52	9	1	56	6	57	2	30
C14orf79	793	395	524	524	1187	1793	2374	1568	571	709	923	1511	1359	1087	1108	962	1428	1096	569	675
C14orf80	1655	640	1142	1078	375	1403	3062	845	517	242	1040	1330	1351	535	1224	798	954	807	441	747
C14orf93	773	607	413	403	828	1683	959	764	634	540	883	1106	1067	1087	775	930	1575	835	587	953
C15orf26	5	25	10	12	16	9	74	11	7	10	12	12	7	18	4	10	9	12	12	14
C15orf27	78	27	45	23	30	47	51	49	7	12	28	67	53	108	45	84	94	82	16	41
C15orf32	0	0	0	0	1	0	0	1	0	0	0	0	0	0	0	3	0	0	0	0
C15orf38-AP3S2	0	0	0	0	0	0	0	0	0	0	0	0	0	0	0	0	0	0	0	0
C15orf39	3724	3184	2852	3046	1837	1985	1610	1642	2344	3539	3415	3118	3238	2219	3972	2804	1856	2164	2374	2499
[truncated: 23,974 more rows]
