# Supplementary material for: Evolution of synchronous female bilateral breast cancers and response to treatment
Source: Nat Med. 2023 Mar 6;29(3):646–55. doi: 10.1038/s41591-023-02216-8 (PMC10033420; doi:10.1038/s41591-023-02216-8)
Supplement: Supplementary file 5 — Germline mutations identified in the in the cohort of the six patients and 20 samples with next-generation sequencing data [file 41591_2023_2216_MOESM5_ESM.csv]

#Uploaded_variation	Location	Allele	Consequence	IMPACT	SYMBOL	Gene	Feature_type	Feature	BIOTYPE	EXON	INTRON	HGVSc	HGVSp	cDNA_position	CDS_position	Protein_position	Amino_acids	Codons	Existing_variation	DISTANCE	STRAND	FLAGS	SYMBOL_SOURCE	HGNC_ID	CANONICAL	MANE_SELECT	MANE_PLUS_CLINICAL	TSL	APPRIS	SIFT	PolyPhen	AF	CLIN_SIG	SOMATIC	PHENO	PUBMED	MOTIF_NAME	MOTIF_POS	HIGH_INF_POS	MOTIF_SCORE_CHANGE	TRANSCRIPTION_FACTORS	patient
0	2:48032039-48032039	A	splice_polypyrimidine_tract_variant,intron_variant	LOW	MSH6	ENSG00000116062	Transcript	ENST00000234420.5	protein_coding	-0	5/9	-0	-0	-0	-0	-0	-0	-0	rs730881819	-0	1	-0	HGNC	7329	YES	-0	-0	-0	-0	-0	-0	0	uncertain_significance,likely_benign,conflicting_interpretations_of_pathogenicity	-0	1	-0	-0	-0	-0	-0	-0	Patient1
0	17:41228505-41228505	A	missense_variant,splice_region_variant	MODERATE	BRCA1	ENSG00000012048	Transcript	ENST00000471181.2	protein_coding	14/24	-0	-0	-0	4779	4547	1516	R/M	aGg/aTg	rs80357389,CM020640,CM129090,CM129091,CS992995,COSV58785914	-0	-1	-0	HGNC	1100	YES	-0	-0	-0	-0	deleterious(0)	probably_damaging(0.99)	0	pathogenic	0,0,0,0,0,1	1,1,1,1,1,1	25741868,26467025,26295337,9333265,23704879,17924331,21990134,22505045,21120943,21324516,22762150,18694767,18159056,20352487,19471317,22711857,24607278,21523855,12915465,10571952,11263928,11938448	-0	-0	-0	-0	-0	Patient1
0	17:41246167-41246167	T	frameshift_variant	HIGH	BRCA1	ENSG00000012048	Transcript	ENST00000471181.2	protein_coding	10/24	-0	-0	-0	1612-1613	1380-1381	460-461	-/X	-/A	rs80357714	-0	-1	-0	HGNC	1100	YES	-0	-0	-0	-0	-0	-0	0	pathogenic	-0	1	8808710,23469205,24884479	-0	-0	-0	-0	-0	Patient2
0	13:32929395-32929395	C	frameshift_variant	HIGH	BRCA2	ENSG00000139618	Transcript	ENST00000544455.1	protein_coding	14/28	-0	-0	-0	7632-7633	7405-7406	2469	T/TX	act/aCct	-0	-0	1	-0	HGNC	1101	YES	-0	-0	-0	-0	-0	-0	0	-0	-0	-0	-0	-0	-0	-0	-0	-0	Patient4
0	13:32906915-32906919	-0	frameshift_variant	HIGH	BRCA2	ENSG00000139618	Transcript	ENST00000544455.1	protein_coding	10/28	-0	-0	-0	1528-1531	1301-1304	434-435	KR/X	aAAAGa/aa	rs80359277	-0	1	-0	HGNC	1101	YES	-0	-0	-0	-0	-0	-0	0	-0	-0	1	25741868,26467025,22144684,12955716,26295337,21120943,21324516,19471317,20683152,8988179,15131399,19478387	-0	-0	-0	-0	-0	Patient6
